# Supplementary material for: Sequence-dependence of Cy3 and Cy5 dyes in 3ʹ terminally-labeled single-stranded DNA
Source: Sci Rep. 2022 Aug 31;12:14803. doi: 10.1038/s41598-022-19069-9 (PMC9428881; doi:10.1038/s41598-022-19069-9)
Supplement: Supplementary file 2 — Supplementary Information 2. [file 41598_2022_19069_MOESM2_ESM.xlsx]

## Sheet: 3'-Cy3
Sequence:	Absolute fluorescence	Normalised fluorescence	SEM
GCGCG	3087.26	1	0.0237451
GCGCA	3002.7	0.972612	0.0172073
GCGCC	2967.25	0.96113	0.0263562
GCGCT	2870.67	0.929844	0.0230872
AGCGC	2540.6	0.822931	0.026972
GGCGC	2514.34	0.814425	0.0187857
AGGCG	2425.39	0.785614	0.0330225
TGCGC	2416.67	0.782788	0.0291266
AGGAA	2404.43	0.778823	0.0203721
AGGCC	2386.62	0.773055	0.0242419
GGGAG	2342.56	0.758784	0.0199234
CGCGC	2342.54	0.758777	0.0322865
AGGGT	2335.54	0.75651	0.00995426
AGGGG	2325.48	0.753253	0.0143001
AGGAG	2305.63	0.746822	0.0232714
AGGAT	2305.42	0.746755	0.0177694
TGGCG	2292.47	0.742561	0.026486
TGGGG	2287.22	0.740857	0.0229267
AGGCT	2265.13	0.733705	0.0760779
GGGCC	2256.21	0.730813	0.0117538
TGGCC	2249.26	0.728564	0.0279785
AGAGG	2241.35	0.725999	0.0263619
GGAGC	2231.5	0.722809	0.0289108
GGGAC	2231.17	0.722702	0.0233853
GGGTG	2212.12	0.716532	0.0235286
GGCGA	2211.35	0.716283	0.0133885
TGGGA	2208.86	0.715477	0.00513617
AGCGG	2203.93	0.71388	0.0347376
ACGCG	2202.85	0.713531	0.026934
AGGTA	2197.01	0.71164	0.0203313
GGGGG	2187.33	0.708504	0.0585422
AGCGA	2186.05	0.70809	0.033301
TGGAG	2184.74	0.707665	0.0381338
AGGGA	2181.79	0.706709	0.0360998
AGGAC	2175.3	0.704607	0.0266326
GCGGC	2174.29	0.70428	0.0268128
AGGTG	2168.41	0.702374	0.022408
GGGCG	2164.33	0.701053	0.0133672
TGGGC	2162.61	0.700495	0.0131401
AGGGC	2162.16	0.70035	0.00780715
GGCAT	2151.38	0.696858	0.036563
AGAGC	2145.65	0.695003	0.0317361
AGAAA	2139.06	0.692869	0.0296851
TGGAC	2138.13	0.692568	0.0453881
GGCCA	2131.38	0.690379	0.0299429
AGGTC	2131.22	0.690329	0.0228605
GCGGG	2130.84	0.690205	0.0308942
GGGGA	2128.99	0.689607	0.018727
GGAGG	2128.5	0.689447	0.00833438
AGGTT	2128.37	0.689406	0.0200449
TGGTT	2127.7	0.689187	0.0173996
TGGGT	2118.52	0.686213	0.0278993
TGAGC	2112.82	0.684367	0.0256678
AGAAC	2108.2	0.682872	0.0364501
AGGCA	2107.79	0.68274	0.0300294
AGACG	2105.6	0.682028	0.0171851
AGTGT	2098.29	0.679661	0.0263324
AGAGT	2096.5	0.679082	0.0380953
TGCGA	2096.25	0.679002	0.0221808
TGTTG	2094.88	0.678558	0.0312166
AGCGT	2085.18	0.675415	0.035673
GGGGC	2076.84	0.672714	0.0240956
AGTAC	2074.55	0.671972	0.0263911
AGATG	2073.05	0.671487	0.0213053
GGAGT	2068.06	0.669869	0.0126072
GGGTC	2063.73	0.668469	0.0185435
AAGCG	2056.17	0.666018	0.0276951
GGCTG	2055.65	0.66585	0.0252245
GGCCG	2053.14	0.665038	0.0250605
GGGCT	2050.24	0.664098	0.0196591
TGGCA	2049.49	0.663854	0.0178972
TGAAT	2048.14	0.663418	0.0183552
TGTGG	2045.86	0.66268	0.0199476
GGGTA	2040.55	0.660959	0.034597
TGAAG	2040.38	0.660906	0.0116717
GGGTT	2040.24	0.660858	0.028508
TGGCT	2037.2	0.659873	0.0283674
GGGGT	2036.67	0.659704	0.0228303
TGCGT	2036.56	0.659668	0.00303762
TGAGT	2033.53	0.658684	0.0232942
TGGTG	2033.4	0.658643	0.0203141
CGGCG	2031.83	0.658135	0.0282447
TGGAA	2030.36	0.657659	0.0158747
GCGAT	2029.98	0.657535	0.0079964
AAGGC	2023.77	0.655525	0.0315118
GGGCA	2023	0.655273	0.00631903
AGTCA	2019.48	0.654135	0.0395967
GCGAG	2017.62	0.653534	0.0297824
TGTAG	2016.9	0.6533	0.0254471
TGAGG	2016.68	0.653226	0.0168355
TGAAA	2016.46	0.653155	0.026469
AAGGT	2015.85	0.652958	0.0236785
AGTAG	2015.6	0.652878	0.0355082
TGGTC	2014.82	0.652624	0.0185473
GGGAT	2014.54	0.652535	0.0320427
GGCAA	2012.81	0.651974	0.0194812
TGCCG	2008.89	0.650703	0.0252494
GGCAG	2007.01	0.650096	0.0257628
CGCGA	2006.34	0.649879	0.0228994
AGAAT	2004.89	0.649408	0.0105836
AAGGG	2004.35	0.649233	0.0314941
GGGAA	2003.53	0.648967	0.0208899
TGGTA	2003.02	0.648803	0.02726
TGTTT	2002.8	0.648733	0.020103
GGCGG	2002.61	0.648672	0.0139663
AAGGA	1999.63	0.647704	0.00814359
AAGCC	1997.23	0.646927	0.0469911
GCCGC	1996.28	0.646618	0.0170576
GGATC	1996.11	0.646564	0.0188934
GGAAA	1995.64	0.646413	0.0263858
GGACA	1992.92	0.645531	0.0337848
GGTAA	1992.83	0.645502	0.0231929
AGCTT	1992.37	0.645354	0.0246739
AGCTG	1992.23	0.645308	0.0168502
AAGAG	1991.02	0.644916	0.0323874
AGTGA	1990.41	0.64472	0.0215965
GGAGA	1990.07	0.644609	0.0368522
AGATT	1988.88	0.644222	0.0061002
AGTTA	1986.41	0.643424	0.0180144
TGCGG	1985.69	0.643189	0.0353143
AGCAG	1983.19	0.642379	0.0264965
AAAGG	1981.59	0.64186	0.0379008
GGACG	1980.77	0.641597	0.0250072
GGACC	1980.68	0.641565	0.0156657
GGCTC	1979.44	0.641166	0.0337584
AAAGA	1975.68	0.639947	0.0188589
TAGCT	1974.61	0.6396	0.0112295
TGTAT	1973.51	0.639245	0.0325027
AAGAT	1973.4	0.639209	0.0180117
GGTAC	1973.04	0.639092	0.00526236
TAGGA	1967.41	0.637269	0.0191907
AGAAG	1962.26	0.6356	0.00515398
AGACC	1960.99	0.63519	0.0267598
AGCTA	1960.92	0.635165	0.00654531
AAGTT	1958.34	0.634332	0.0190101
AGTAA	1958.21	0.634289	0.0315765
AGTTT	1957.73	0.634134	0.0292409
TGGAT	1956.03	0.633582	0.0189196
AGTGC	1955.82	0.633514	0.0163491
AGAGA	1954.94	0.63323	0.0307699
GCGGA	1954.29	0.633018	0.0265022
AAGCT	1951.79	0.63221	0.00724753
GCGAA	1950.81	0.631891	0.0326801
AGTTG	1950.16	0.63168	0.0270815
CGGGG	1947.92	0.630955	0.0299497
AAAAT	1947.92	0.630954	0.0125704
GGTTC	1947.74	0.630898	0.0383451
GCGGT	1946.83	0.630604	0.0264029
AAAAG	1946.07	0.630356	0.0119412
AAATT	1943.9	0.629653	0.0206212
TGTCA	1943.78	0.629613	0.026771
TGAAC	1942.34	0.629149	0.00807818
AGCCC	1941.42	0.628851	0.0506276
GGTGG	1941.29	0.628808	0.0281237
TGACA	1941.07	0.628737	0.0389991
GAGAG	1939.64	0.628274	0.00563897
GGATA	1939.16	0.628117	0.0189393
CGCGG	1936.86	0.627374	0.0275915
AGCAT	1936.12	0.627133	0.0263648
GGAAT	1935.93	0.627073	0.0240309
AGTGG	1935.79	0.627026	0.026052
CGGAA	1935.43	0.62691	0.00561832
GTGGG	1935.18	0.626827	0.0245303
GGTGA	1930.6	0.625346	0.0334851
AGTAT	1930.1	0.625184	0.0250847
GGCCC	1928.63	0.624706	0.0272521
TGCCA	1926.77	0.624105	0.0244785
TTGGT	1926.36	0.623972	0.0189989
GGTCA	1924.46	0.623357	0.0217432
CGGCC	1923.97	0.623199	0.0253667
TCGCG	1922.23	0.622634	0.0222434
GGTGC	1921.15	0.622284	0.0207156
GCGAC	1919.94	0.621891	0.0355671
GAGTC	1918.65	0.621473	0.0238259
AGCCG	1918.06	0.621284	0.0240514
TTGAG	1916.86	0.620894	0.0307198
GGTAG	1914.65	0.620178	0.0124248
GAGCA	1914.53	0.62014	0.0167116
GAGTG	1912.41	0.619454	0.0284053
AAGAA	1910.94	0.618978	0.0145554
TGATT	1909.96	0.618659	0.011701
AAATG	1907.31	0.6178	0.0143664
GGATG	1906.72	0.617611	0.0267418
TAGGT	1905.89	0.617341	0.0229966
GGCCT	1905.22	0.617126	0.00713716
TAGGG	1905.11	0.617087	0.026711
CGGAT	1904.73	0.616964	0.0270099
TGTAA	1901.74	0.615997	0.0333448
GAGCT	1900.67	0.615649	0.0288016
TGTAC	1900.07	0.615457	0.027922
GATGC	1899.45	0.615255	0.0241846
TAGTA	1898.85	0.615061	0.0275968
AGACA	1898.78	0.615038	0.0202294
AGACT	1898.46	0.614936	0.0170396
AGTTC	1898.14	0.61483	0.0266248
TGACC	1897.45	0.614607	0.0233576
ATGGG	1895.76	0.614059	0.00695465
GAGGG	1894.87	0.613773	0.0375051
AGCAA	1892.07	0.612866	0.00977334
TGCCT	1891.13	0.612561	0.0208883
GGTTT	1890.92	0.612493	0.0102611
GGATT	1890.79	0.61245	0.0270877
ACGGC	1889.57	0.612056	0.0145616
TGATC	1888.95	0.611856	0.019539
TAAAT	1888.41	0.611678	0.0266733
AGTCT	1887.48	0.611377	0.0177581
ATGCA	1883.7	0.610154	0.0159408
GTGAC	1882.13	0.609645	0.0260548
GAAGC	1881.31	0.609378	0.0125458
GGCTA	1881.22	0.609352	0.0216926
ATGAC	1881.2	0.609343	0.0214196
AAGAC	1881.03	0.609287	0.022006
TTGAA	1880.44	0.609098	0.0209739
AACTG	1880.43	0.609096	0.0122979
GCTGC	1880.19	0.609017	0.0298421
ATGGT	1879.26	0.608715	0.00911045
GAGCG	1876.81	0.607921	0.0299038
AGATC	1876.52	0.607828	0.0354768
GGAAG	1874.31	0.607111	0.0263907
GAGAA	1874.28	0.607102	0.0357345
AAGTG	1872.92	0.606663	0.0228422
GTGTA	1872.74	0.606605	0.0429088
TGACG	1872.59	0.606555	0.0205601
TGCAA	1872.33	0.606472	0.0228074
GGACT	1871.04	0.606052	0.0336512
GATGA	1868.55	0.605247	0.0536701
TGCTA	1868.48	0.605223	0.0110394
ATGCG	1866.11	0.604455	0.0255762
TGTTC	1864.55	0.60395	0.0194675
GTGTG	1863.2	0.603514	0.0173333
TAGCC	1862.29	0.60322	0.0397923
ATGAG	1861.48	0.602956	0.0262987
AAAGT	1861.23	0.602874	0.0214883
GGCGT	1860.88	0.602763	0.0163454
TGTGT	1860.76	0.602723	0.0252323
TACGG	1860.54	0.602651	0.0110806
GAGGC	1860.43	0.602617	0.0199393
GCAGC	1859.24	0.602232	0.0131477
TTAGC	1859.04	0.602167	0.030851
ACAGG	1859	0.602151	0.0217295
GAGTA	1858.79	0.602084	0.036526
AGATA	1858.48	0.601984	0.0368797
AGCCA	1856.36	0.601297	0.0246915
TGCAG	1855.01	0.600859	0.0161479
TAAGC	1850.66	0.599453	0.0398209
AAACG	1849.57	0.5991	0.0280283
AGCTC	1848.18	0.598648	0.0108316
CGGGA	1845.88	0.597902	0.0230983
TTGAC	1845.82	0.597884	0.0181687
TTGGG	1845.12	0.597656	0.0113359
TGAGA	1845.04	0.597631	0.0171847
GAGGA	1843.68	0.59719	0.0231822
GCCGG	1841.86	0.596602	0.0202312
TAAAA	1841.19	0.596383	0.0220353
TGACT	1840.55	0.596178	0.0164306
AATGT	1840.45	0.596144	0.0188965
TCGGA	1840.42	0.596136	0.0137996
CGCGT	1840.06	0.596018	0.0201881
ATAGC	1837.9	0.595317	0.0359116
ATGTG	1837.58	0.595216	0.0193763
GAGAC	1837.38	0.595149	0.0217016
GACGC	1836.27	0.59479	0.0246844
TAAGG	1835.29	0.594474	0.0326794
TGTCT	1835.03	0.594388	0.0151628
AACGT	1834.75	0.594298	0.00620766
TGTCG	1834.01	0.594058	0.0110501
AGCAC	1833.47	0.593882	0.0133082
AAGTA	1832.39	0.593535	0.016971
CGGCA	1832.3	0.593504	0.0285955
AAAAA	1832.21	0.593474	0.00960453
GAGCC	1832.19	0.59347	0.015507
GAAGG	1830.79	0.593016	0.0334459
TAGGC	1830.12	0.592797	0.0166297
AGTCC	1828.67	0.592329	0.0341303
CGCCA	1827.98	0.592104	0.0136325
AGTCG	1826.72	0.591696	0.00538367
GAAGA	1826.61	0.591663	0.00493075
TTGAT	1826.48	0.591619	0.0232337
ATGAA	1825.66	0.591355	0.0187835
GAGAT	1824.2	0.590882	0.0137728
ATACA	1824.2	0.59088	0.0252876
CGGGT	1824.1	0.59085	0.025752
GGCTT	1822.54	0.590344	0.0225287
TAAGA	1821.9	0.590137	0.032418
TAGTC	1820.18	0.58958	0.0196084
ATGCT	1820.04	0.589534	0.0227811
ACGTG	1819.31	0.589296	0.0197868
GTGCA	1819.28	0.589288	0.0223754
GAGGT	1819.01	0.589201	0.020269
ATGGC	1818.91	0.589168	0.0707515
TGTTA	1817.93	0.588849	0.0267363
GCGTC	1817.16	0.5886	0.0244242
TGCAC	1815.58	0.588087	0.0337422
GTGAA	1812.98	0.587247	0.0272766
GCGTA	1811.83	0.586875	0.0164764
AATAG	1811.47	0.586757	0.0424458
TGATA	1810.8	0.58654	0.0292937
GGTGT	1806.7	0.585212	0.0605473
ACGAG	1806.68	0.585206	0.0253118
CGGAG	1806.65	0.585198	0.0151271
GTGGA	1805.9	0.584952	0.024896
AACGG	1805.16	0.584713	0.00504837
TGCCC	1804.91	0.584632	0.0337005
AATTA	1804.53	0.58451	0.0237066
TGTCC	1803.93	0.584317	0.00584766
ACGGA	1803.76	0.584261	0.00744076
GGCAC	1803.73	0.58425	0.0234179
TGCAT	1802.8	0.583951	0.0179534
TTAGG	1802.68	0.58391	0.0307743
TTGGA	1802.42	0.583826	0.0224769
TCGGC	1800.7	0.58327	0.0157726
GGTTG	1797.33	0.582179	0.00689246
ATAGA	1796.63	0.581951	0.0247102
GAATG	1796.41	0.58188	0.0381818
ATAGG	1795.33	0.581529	0.0256941
TGCTG	1794.88	0.581383	0.0206401
AAACA	1794.22	0.581171	0.0221997
AGCCT	1794.22	0.581171	0.0259585
TTAGT	1788.84	0.579429	0.0347908
GCTGA	1788.51	0.57932	0.024167
GGAAC	1788.15	0.579203	0.027653
AACGA	1787.53	0.579004	0.0298587
TCGCC	1786.5	0.578671	0.0353699
AATAA	1783.9	0.577827	0.0313877
TAGTT	1783.74	0.577774	0.0129086
TAGAG	1783.64	0.577744	0.0509534
GTGAG	1783.18	0.577595	0.0306315
TTTGA	1782.75	0.577456	0.0169628
GTGCG	1782.08	0.577237	0.0120729
CGCAG	1780.26	0.576647	0.0621948
ATGTT	1779.43	0.576379	0.0201045
GGTAT	1779.33	0.576348	0.0111493
GAAAA	1778.7	0.576143	0.0207496
CGGGC	1778.25	0.575997	0.0316878
TAGAC	1778.22	0.575986	0.0178967
AAAGC	1778.14	0.57596	0.0319268
GACAA	1777.73	0.575829	0.0202713
TAATT	1777.29	0.575687	0.0174742
TGATG	1776.55	0.575447	0.00660453
AAGTC	1776.38	0.575393	0.0264613
TTGTA	1775.91	0.575239	0.028184
AAGCA	1774.16	0.574672	0.0324434
GTGGC	1773.44	0.574439	0.019971
GAAAG	1773.4	0.574428	0.0275135
GCATA	1772.18	0.574032	0.0222055
TAAAG	1771.74	0.573889	0.015264
GACGA	1771.2	0.573715	0.0185087
ATAAC	1771.15	0.573697	0.0233569
ATACG	1771.07	0.573671	0.0201093
AATGG	1769.08	0.573027	0.0221093
TGTGA	1765.36	0.571821	0.0210732
CGGTG	1765.03	0.571713	0.0106955
ACGAA	1764.06	0.571401	0.014186
TGTGC	1764.05	0.571398	0.0217054
GCTCA	1763.68	0.571279	0.0280278
ATGTC	1762.82	0.570999	0.0185948
CGGAC	1761.91	0.570703	0.0118901
TTGCG	1761.37	0.570529	0.0316181
TCGAT	1760.46	0.570234	0.0249562
TATAT	1760.04	0.570097	0.00511005
AATTG	1759.66	0.569975	0.0320497
ATTGA	1759.18	0.569819	0.00855643
GATCG	1758.45	0.569585	0.0363268
GTATG	1758.43	0.569576	0.0114789
TAGAT	1757.28	0.569206	0.0313374
AATTT	1757.28	0.569204	0.0364817
AAATC	1755.7	0.568692	0.00802459
AAAAC	1755.59	0.568658	0.014868
ACGCT	1755.47	0.568619	0.0344923
GTGGT	1754.2	0.568207	0.0277779
GCGTG	1752.76	0.567742	0.0558882
AAATA	1749.95	0.566832	0.0439697
TGCTC	1749.67	0.566739	0.015165
GCAGG	1749.65	0.566734	0.0161055
TAATA	1749.23	0.566598	0.00718133
ATGAT	1747.73	0.566112	0.0177138
TTGTG	1743.84	0.564851	0.0282038
GCATC	1743.82	0.564844	0.027308
CGAGA	1743.57	0.564763	0.0215972
TTAGA	1743.35	0.564691	0.0349445
ACGGG	1743.1	0.564611	0.0223512
ATAAA	1742.69	0.564479	0.0532796
ATTAA	1742.29	0.56435	0.0218861
TGCTT	1742.24	0.564333	0.0125863
GAAGT	1740.09	0.563637	0.0199403
GTATC	1740.06	0.563626	0.0149551
ATGGA	1740.06	0.563625	0.0268847
TAGAA	1739.71	0.563513	0.0238167
AATGA	1737.42	0.562773	0.0160499
GGTCT	1737.38	0.56276	0.0235618
GCAGA	1737.27	0.562725	0.0308073
AACAC	1735.77	0.562236	0.0222932
AAACT	1735.41	0.562121	0.0237087
ACGGT	1735.38	0.562112	0.0147471
AATTC	1734.61	0.561863	0.0185911
GCATG	1733.15	0.561388	0.0199568
ATTGC	1732.92	0.561313	0.0116902
GTTAA	1732.26	0.5611	0.0300829
GTTAC	1730.81	0.560632	0.0292354
TCGAA	1730.13	0.560411	0.0276509
ATAAT	1729.56	0.560227	0.00616382
GACTA	1728.41	0.559852	0.0451727
GTGTC	1727.01	0.559399	0.0386763
GCGTT	1726.61	0.559269	0.0283068
TTTAA	1726.57	0.559258	0.0288182
AAACC	1726.14	0.559118	0.0253924
GCAAA	1725.52	0.558916	0.0228844
TCGAG	1724.78	0.558678	0.0240333
TAAGT	1723.96	0.558413	0.0322023
TTCGG	1722.14	0.557822	0.0291342
ACAAT	1720.49	0.557288	0.022168
ACGTC	1720.27	0.557215	0.0296205
GGTCG	1720.18	0.557188	0.0393363
GGTCC	1719.41	0.55694	0.0232586
CGAGT	1717.82	0.556424	0.0240956
CGCTG	1717.82	0.556423	0.0335722
CGGTT	1716.32	0.555936	0.0172021
ATAGT	1714.22	0.555256	0.0387152
TATGC	1712.62	0.554737	0.0183459
GATCA	1711.51	0.554378	0.0284614
TATGA	1711.38	0.554339	0.0309594
TAACT	1710.63	0.554093	0.0272371
ATTAC	1710.59	0.554082	0.0209469
GCCGA	1710.34	0.554	0.0175574
TTGTT	1710.13	0.553933	0.0180154
AATGC	1707.15	0.552966	0.0453842
ATAAG	1707.01	0.552922	0.0246513
TAAAC	1706.66	0.552807	0.0170846
TTGCA	1705.68	0.552492	0.0175997
GTAGC	1705.56	0.552453	0.0206037
GTAGA	1705.5	0.552433	0.0269993
GATTA	1705.26	0.552354	0.0108913
GCTGT	1704.48	0.552102	0.0293113
AACGC	1704.1	0.551981	0.030572
GAAAT	1703.68	0.551841	0.0355945
TTCGA	1701.58	0.551161	0.0214138
GCTTG	1701.05	0.550992	0.0097626
AATAT	1699.28	0.550418	0.0380705
ATATG	1698.91	0.550299	0.0310842
GTCTA	1698.87	0.550286	0.0259007
TTGCT	1698.63	0.550208	0.0290282
GCCAT	1698.36	0.550118	0.0263666
ATCGT	1696.94	0.549661	0.0319845
CGAGG	1696.19	0.549417	0.0264222
CGCCG	1696.18	0.549412	0.0172367
TCGGT	1696.05	0.549373	0.0167449
GGTTA	1695.74	0.54927	0.0382992
TTAAT	1695.53	0.549203	0.0138651
ATGTA	1695.07	0.549056	0.0170122
ATCGC	1694.32	0.548811	0.0263137
GCACG	1691.86	0.548014	0.028391
GATAT	1690.95	0.547719	0.0198519
TAGTG	1690.64	0.547618	0.0317727
CGCTC	1690.38	0.547536	0.0319997
GTTCC	1689.58	0.547276	0.0212772
GTCAA	1689.53	0.547259	0.0239644
CGAGC	1688.66	0.546978	0.0183315
ACTGC	1688.57	0.546949	0.0297387
CGCAA	1688.05	0.54678	0.0208804
GACAG	1687.58	0.546628	0.0230518
ATTAG	1687.43	0.54658	0.0224175
CGAAG	1687.34	0.546549	0.0242336
TTAAG	1687.27	0.546527	0.00522839
GACTG	1687.1	0.546474	0.0282479
TATTG	1686.11	0.546153	0.0483586
CGGCT	1686.05	0.546132	0.0308112
TTACA	1685.33	0.5459	0.0111661
ACGTT	1684.77	0.545719	0.024938
ATGCC	1684.3	0.545567	0.0244905
ATTTA	1684.04	0.545481	0.0172872
GCCAA	1683.4	0.545275	0.0357648
TTGGC	1683.3	0.545242	0.00743599
AACTT	1682.35	0.544935	0.0396005
GCTAG	1682.32	0.544924	0.0158409
CGGTA	1682.03	0.54483	0.0435441
ATTAT	1681.54	0.54467	0.0165544
GTTAG	1677.93	0.543501	0.00770977
TCGAC	1677.08	0.543227	0.0224289
TTAAA	1676.56	0.543059	0.0474804
GCTAC	1676.16	0.54293	0.0181929
TTATA	1675.84	0.542825	0.0191981
GAATC	1674.83	0.542499	0.0441698
TAATC	1674.64	0.542438	0.0145656
GTACC	1672.61	0.541781	0.0256663
TTGCC	1672.3	0.541678	0.0360186
GAGTT	1672.01	0.541586	0.00856866
GCAAG	1671.71	0.541487	0.0284495
GTGAT	1670.97	0.541247	0.0272157
TTGTC	1670.16	0.540985	0.0226884
TTACC	1670.16	0.540984	0.0412653
GATTG	1669.85	0.540885	0.0195217
GATGG	1669.56	0.540792	0.0211096
TATAA	1668.66	0.5405	0.0222933
GTCTG	1668.52	0.540455	0.0307814
GCCTG	1668.24	0.540362	0.0269759
TTTAT	1665.59	0.539504	0.0401666
AATCT	1664.01	0.538994	0.02307
ATCAA	1663.39	0.538794	0.00466984
ATCTG	1663.17	0.538721	0.0101552
ACGCC	1662.75	0.538586	0.0337077
TTAAC	1662.15	0.538392	0.0267956
CGAAA	1662	0.538343	0.0183285
ATATT	1661.03	0.53803	0.0377713
AACAT	1660.55	0.537873	0.0246327
AATCC	1660.42	0.537832	0.0151174
ATATA	1658.59	0.537236	0.0341238
AACAG	1658.13	0.53709	0.0322678
TTTGG	1655.66	0.536289	0.0196088
CAGGG	1655.11	0.53611	0.0285234
CGTAC	1655.08	0.536101	0.0281722
AACCT	1655.03	0.536085	0.0382208
TACAG	1654.93	0.536053	0.019226
GAATT	1654.88	0.536037	0.0253097
CGCAC	1654.77	0.536	0.0207578
GCAGT	1653.4	0.535556	0.0164051
GATAA	1653.18	0.535486	0.00828027
GCAAC	1652.04	0.535116	0.0224791
GAAAC	1651.54	0.534953	0.0173567
TAGCG	1650.99	0.534777	0.00488053
GATGT	1650.41	0.534587	0.0147124
ACTAG	1650.41	0.534587	0.0337409
CGATG	1650.19	0.534516	0.0276922
AATCG	1649.04	0.534145	0.0137176
CGCTA	1648.27	0.533896	0.0173563
ATTCG	1648.22	0.53388	0.0261716
GTCGC	1647.5	0.533646	0.0142059
GTAGG	1646.9	0.53345	0.0309334
CGGTC	1646.67	0.533377	0.00907806
GTTGC	1646.4	0.533288	0.0231491
GTGCC	1644.32	0.532617	0.00577967
GAATA	1643.01	0.53219	0.0189778
GATCC	1642.39	0.53199	0.0186893
TATAG	1641.51	0.531705	0.0242093
GTATA	1640.45	0.531361	0.0132568
GCCTC	1639.83	0.53116	0.0195897
CAGGC	1639.78	0.531145	0.0107663
TTTAG	1639.09	0.530921	0.029877
TATCA	1638.37	0.530689	0.0115535
TAATG	1638.24	0.530646	0.0190356
TTTTG	1638.1	0.5306	0.0189511
GAACA	1637.71	0.530474	0.0153883
CGTTG	1637.38	0.530368	0.0236563
TTTCG	1637.35	0.530357	0.00507661
TAACG	1636.84	0.530193	0.0183019
TATGT	1636.29	0.530014	0.0239108
GTAAC	1636.28	0.530012	0.0284553
TCAAC	1635.41	0.52973	0.0110749
ATTGG	1635.31	0.529698	0.0149155
GTAGT	1635.18	0.529654	0.00550671
ACTGA	1633.67	0.529166	0.0135231
TACGT	1633.45	0.529094	0.0199119
TACTG	1633.42	0.529085	0.0244603
TACAA	1633.41	0.529082	0.0347986
AATAC	1633.21	0.529015	0.0212433
TTTGC	1631.53	0.528473	0.0166044
GATTC	1630.9	0.528269	0.0135538
ACATG	1629.9	0.527946	0.00510789
GTCCC	1628.6	0.527524	0.0479053
ACAGT	1627.98	0.527321	0.0190524
TAACC	1627.62	0.527206	0.0165324
ACGTA	1627.24	0.527082	0.0241462
AACAA	1627.09	0.527035	0.0236183
TCGGG	1626.72	0.526916	0.0167719
TTATC	1626.47	0.526834	0.0473633
ATATC	1626.34	0.526792	0.0182294
GACGG	1625.55	0.526537	0.0277047
GCTGG	1625.37	0.526478	0.0354168
GATAG	1624.85	0.526308	0.0302868
GACGT	1622.94	0.525689	0.0333113
ACGCA	1621.67	0.52528	0.0321246
TAACA	1621.42	0.525197	0.0281152
CGTTA	1621.08	0.525087	0.0244
TATGG	1620.86	0.525016	0.0171528
GTGCT	1619.66	0.524628	0.0146546
GTACT	1618.94	0.524395	0.0544259
TTATT	1618.33	0.524198	0.00457491
CGAAT	1618.12	0.524129	0.0232519
GTCGA	1617.56	0.523948	0.00498427
GTTGG	1617.19	0.523827	0.0197727
GTGTT	1616.83	0.523712	0.0312125
GCCAG	1616.27	0.52353	0.0323582
CGCAT	1614.43	0.522933	0.00647443
TTCAA	1614.4	0.522923	0.00967419
TTTAC	1613.9	0.522763	0.0220827
AATCA	1612.01	0.522152	0.00865937
AACTA	1611.97	0.522136	0.0118962
GTTAT	1611.8	0.522082	0.0176059
CGTGG	1611.68	0.522044	0.00574642
CGTAG	1610.31	0.5216	0.0312096
ACAGA	1610.29	0.521591	0.0596069
ATTTG	1609.95	0.521483	0.0268729
GATAC	1608.26	0.520936	0.0199054
TACAC	1607.91	0.520823	0.01967
GAACC	1607.39	0.520655	0.029141
GATCT	1606.59	0.520393	0.0269764
ACGAT	1606.12	0.520241	0.0384687
AACTC	1605.94	0.520184	0.0416712
TATCG	1604.75	0.519799	0.0191184
TACTT	1603.67	0.519447	0.0327663
GCTTA	1603.58	0.51942	0.033501
TTTCA	1603.42	0.519367	0.0215772
GCCGT	1603.37	0.519352	0.0266383
GACCG	1603.13	0.519273	0.0154022
CGATA	1602.65	0.519119	0.0266244
GTACA	1602.51	0.519073	0.0296067
TAGCA	1601.77	0.518833	0.0353879
TACGA	1601.74	0.518824	0.038925
TCAGA	1601.61	0.518781	0.0249895
ACCGT	1601.26	0.518668	0.00695286
CGTGA	1600.25	0.518341	0.0469523
GCCTA	1599.67	0.518153	0.0232932
CAGCG	1599.37	0.518056	0.0258178
TCGTA	1599.2	0.518	0.0287782
ACCGG	1598.47	0.517765	0.0251771
ATACT	1598.44	0.517756	0.0188928
GACTC	1597.58	0.517477	0.0238304
GCTCG	1596.35	0.517079	0.0154277
CCGGG	1596.11	0.517	0.0308424
GTTTG	1595.65	0.516852	0.0282083
TACGC	1594.93	0.516616	0.00842074
GACCA	1593.09	0.516022	0.0241184
GTTGA	1592.35	0.51578	0.0374786
TACCG	1591.96	0.515656	0.0478695
GTTGT	1591.27	0.515433	0.0272291
CGTAA	1589.7	0.514923	0.0158365
GAACT	1589.01	0.5147	0.0542881
GCTAT	1588.51	0.51454	0.0161521
CGAAC	1588.11	0.514407	0.023636
ACGAC	1587.76	0.514295	0.0188792
TTCGT	1587.49	0.514206	0.0289762
TTACG	1586.94	0.514029	0.0183349
TACTC	1585.02	0.513408	0.0178531
GCACC	1584.38	0.513202	0.0245335
GTAAT	1584.33	0.513184	0.0198841
ATTCC	1582.93	0.512732	0.0228725
TATTC	1582.83	0.512699	0.0294623
ACAGC	1581.73	0.512341	0.0276635
ATCGA	1581.25	0.512188	0.00992253
TACTA	1578.46	0.511284	0.0199694
GATTT	1577.54	0.510985	0.0149425
TTTGT	1576.4	0.510616	0.027536
GTCAG	1576.37	0.510607	0.0301556
CTGGG	1576.11	0.510523	0.030429
TTCGC	1575.7	0.510388	0.0172429
TCACA	1575.13	0.510204	0.0174514
ACAAA	1574.04	0.50985	0.038852
ATTGT	1573.39	0.509641	0.0195565
GCAAT	1573.17	0.509569	0.0339675
CGCCC	1573.09	0.509543	0.012787
GCCCT	1570.81	0.508805	0.0125473
CGTCG	1570	0.508543	0.031066
GTACG	1569.8	0.508479	0.0227155
TCAGG	1569.62	0.508418	0.0329721
CGATC	1568.56	0.508075	0.0327038
TATTA	1567.31	0.507672	0.0307224
CGACG	1567.3	0.507668	0.00592051
CGACA	1566.95	0.507554	0.0228654
CGATT	1563.52	0.506445	0.0280564
CTGGC	1562.94	0.506256	0.0354533
GCTCT	1562.53	0.506124	0.0202903
GACTT	1562.53	0.506123	0.031866
ACTGG	1561.7	0.505855	0.0268183
TTCTG	1560.35	0.505417	0.0168364
ACAAG	1560.17	0.505357	0.0134149
GCCCA	1559.6	0.505172	0.0298381
CCGCG	1559.55	0.505158	0.0241552
GCCAC	1559.31	0.50508	0.0238697
CGCCT	1557.35	0.504446	0.0218737
AACCG	1557.29	0.504425	0.034252
TTCAT	1557.01	0.504335	0.0458395
GCTAA	1556.8	0.504267	0.00739505
TCGTG	1556.48	0.504163	0.0236028
TCATA	1555.02	0.503691	0.0240742
GCACA	1554.96	0.503669	0.0290954
CGTGC	1554.86	0.50364	0.032934
TTTCT	1554.82	0.503626	0.0163407
GACCC	1554.69	0.503582	0.00735343
CGCTT	1554.04	0.503371	0.0311893
CGACC	1553.46	0.503184	0.0357422
GAACG	1552.67	0.502928	0.0400193
TATTT	1552.33	0.502819	0.0329792
GTTCA	1551.98	0.502705	0.0191542
ACATT	1550.58	0.502253	0.0101604
ATCAT	1550.42	0.502199	0.0266663
TATAC	1547.82	0.501359	0.0355552
TTCAG	1547.59	0.501283	0.0164356
CAGGT	1547.39	0.50122	0.00435356
ATTTT	1547.21	0.501161	0.0328035
TATCT	1545.87	0.500725	0.0266754
CGTAT	1545.14	0.50049	0.0261882
TCAAG	1545.03	0.500455	0.0158707
ATTCT	1544.86	0.500399	0.00417551
ACCGA	1543.91	0.500091	0.028229
TTATG	1543.87	0.50008	0.0702724
GCATT	1543.8	0.500056	0.0226775
TCGCA	1543.75	0.500038	0.0647065
GTTTA	1543.26	0.49988	0.0256904
GTCCA	1541.3	0.499244	0.0228724
GACAT	1541.07	0.49917	0.0356024
GTCAT	1540.74	0.499065	0.0236967
TACCA	1540.55	0.499004	0.0256709
ACCAG	1540.45	0.498972	0.0225267
GTAAA	1539.98	0.498817	0.0144734
GTTTC	1537.68	0.498073	0.0243673
ACATC	1537.25	0.497933	0.0431512
TTCAC	1536.43	0.497667	0.0161039
TCTCG	1534.14	0.496926	0.014904
TCCGG	1530.62	0.495786	0.00479142
TCAAA	1530.03	0.495596	0.00534038
CGTTT	1526.69	0.494513	0.0242533
TTTTC	1525.7	0.494192	0.0209275
CGTGT	1523.84	0.49359	0.00986892
ACTCC	1522.71	0.493224	0.00563777
ATCCG	1522.6	0.493188	0.0162727
ACCAC	1522.55	0.493172	0.0187506
ATTCA	1520.76	0.492592	0.060075
CTGAT	1519.82	0.492289	0.0259125
CGACT	1519.8	0.492283	0.0119165
TCAAT	1519.61	0.492221	0.0201291
ACATA	1518.54	0.491874	0.0305605
TTTCC	1518.39	0.491826	0.0156965
TCGTC	1518.22	0.491769	0.0210776
ACTTG	1517.96	0.491686	0.0254516
ACCAA	1517.77	0.491624	0.01705
ATCAG	1516.81	0.491315	0.0211576
GCACT	1515.97	0.491041	0.0299247
CGTCA	1514.6	0.490599	0.0324719
CGTCT	1514.33	0.49051	0.0292138
TACCC	1513.16	0.490132	0.0302631
TTCTC	1513.14	0.490125	0.00762924
TCATT	1512.67	0.489972	0.0131438
ACCGC	1512.62	0.489955	0.0298643
CATGC	1511.76	0.489679	0.0100171
TTTTT	1511.06	0.489453	0.0322806
GTTCT	1510.85	0.489384	0.0233374
TTCCG	1510.47	0.489259	0.0307554
ACTAA	1509.75	0.489027	0.0248402
TACAT	1509.27	0.488871	0.0271252
ACAAC	1508.99	0.488781	0.00584278
GTAAG	1508.46	0.48861	0.021577
TTTTA	1507.61	0.488334	0.0217282
TCAGC	1506.83	0.488082	0.0191768
GCCTT	1505.94	0.487793	0.0107683
ATACC	1505.61	0.487684	0.0148581
TCCGC	1505.47	0.487641	0.0279597
GCCCG	1505.44	0.487631	0.0067306
GTCAC	1504.81	0.487428	0.0280039
ACTGT	1504.63	0.487369	0.0691848
TCGCT	1501.73	0.48643	0.00714431
TATCC	1501.67	0.486409	0.0177757
TCTGG	1501.17	0.486247	0.0259369
CAGCA	1499.12	0.485584	0.0254825
CAAGA	1498.82	0.485488	0.0220393
CGTCC	1498.6	0.485414	0.0284151
AACCC	1498.14	0.485265	0.0311934
AACCA	1497.69	0.485121	0.0284689
CATGA	1497.2	0.48496	0.00594635
TTACT	1496.93	0.484873	0.0303022
CAGAA	1496.73	0.48481	0.0151259
ACACT	1496.53	0.484746	0.0154528
TCTGC	1496.38	0.484695	0.0201952
ACTCG	1495.9	0.484539	0.0159398
ACCTG	1495.47	0.484401	0.0212821
ACTTA	1492.94	0.483583	0.0352049
CAGTG	1491.24	0.483032	0.0197919
ATCGG	1490.63	0.482835	0.0155842
ACACG	1490.47	0.482781	0.025327
ATCTC	1489.89	0.482594	0.00510533
ACTAC	1489.66	0.482521	0.0334767
TCTAA	1489.62	0.482508	0.0361024
TCACG	1489.42	0.48244	0.0483606
ACTTT	1489.4	0.482435	0.0320333
ACTCA	1488.97	0.482297	0.0279563
TCGTT	1488.07	0.482005	0.013993
ATCTA	1488	0.481983	0.0285213
TTCTT	1486.53	0.481504	0.0144723
CTGCG	1485.93	0.481312	0.0327768
TCCGA	1485.14	0.481054	0.0386542
GACAC	1484.75	0.480929	0.0308595
GTCCG	1483.91	0.480657	0.0274513
CGTTC	1483.6	0.480557	0.0265251
CAAGC	1482.49	0.480198	0.0388431
ATTTC	1482.32	0.480143	0.0163033
GTCTC	1482.23	0.480113	0.0175769
TCTAC	1481.05	0.47973	0.020765
TCTGT	1480.66	0.479604	0.0208206
ACCCG	1479.41	0.4792	0.0259426
CAGGA	1479.02	0.479072	0.0142022
CCGGA	1477.79	0.478675	0.0373919
CTGGT	1476.72	0.478328	0.0240584
ACTAT	1475.24	0.477848	0.0332634
TACCT	1473.9	0.477413	0.025334
CTGAC	1473.84	0.477394	0.00541642
GCTTC	1472.64	0.477007	0.00683524
CATCA	1471.49	0.476632	0.0172273
CAGAG	1471	0.476476	0.0151641
ACCTA	1470.88	0.476436	0.0120986
TCATG	1469.75	0.476069	0.00740768
GTCCT	1467.18	0.475237	0.0282679
CTATT	1460.93	0.473212	0.0237675
TCAGT	1459.74	0.472829	0.0334576
TCTGA	1458.65	0.472476	0.0177157
GTCTT	1458.59	0.472454	0.0257677
TCCCT	1457.28	0.472031	0.0273109
ACACC	1457.12	0.471978	0.0267487
ATCAC	1455.62	0.471492	0.0142026
CATGT	1454.26	0.471052	0.040851
GCTCC	1452.78	0.470572	0.0195667
GCCCC	1452.64	0.470527	0.0346156
GACCT	1449.58	0.469537	0.0196587
ACACA	1448.69	0.469248	0.0218861
CAACG	1448.45	0.469171	0.0138774
GTCGG	1447.61	0.468898	0.0160221
CTGAG	1447.59	0.468891	0.014889
CAGTA	1446.67	0.468593	0.00959235
GCTTT	1445.79	0.46831	0.0111428
GTATT	1443.18	0.467464	0.0148891
CCGCA	1443.07	0.46743	0.0213688
CTGCT	1442.93	0.467382	0.0343877
ATCTT	1441.86	0.467036	0.0197499
CCGGC	1436.53	0.46531	0.022325
GTTCG	1435.98	0.465133	0.0229153
CAGTC	1434.19	0.46455	0.0244314
TCCTG	1433.74	0.464407	0.0198643
TCTCT	1433.38	0.46429	0.0140197
CAGCC	1433.19	0.464227	0.0240274
CTAGA	1432.49	0.464001	0.0127546
GTCGT	1430.13	0.463236	0.0174796
CAGAT	1430.08	0.463222	0.0225696
CAAGG	1430.01	0.463197	0.0282847
TCTTT	1429.83	0.46314	0.0236892
TTCCA	1429.76	0.463117	0.017641
ACCCA	1426.06	0.461918	0.028642
CCGAC	1425.55	0.461753	0.0113406
CCGCT	1424.83	0.461521	0.0357667
CAAAA	1424.46	0.4614	0.0480287
CAGTT	1424.45	0.461398	0.0234712
CAAGT	1424.45	0.461398	0.024146
TCCAT	1424.36	0.461369	0.0169152
GTTTT	1424.19	0.461314	0.00507486
CCGGT	1420.81	0.460217	0.0317388
CTGTG	1417.37	0.459103	0.00349076
TCTTG	1416.5	0.458822	0.0116214
CTGGA	1416.46	0.45881	0.0142915
TCCAA	1415.57	0.45852	0.0156287
CTAAT	1414.79	0.458269	0.035991
TTCTA	1413.39	0.457816	0.00554521
ATCCC	1412.41	0.457497	0.0249483
TCTAT	1411.29	0.457134	0.0371086
CTAGC	1410.61	0.456914	0.0184434
TCCAC	1410.44	0.456858	0.0205014
ACTCT	1409.17	0.456448	0.0186588
TCTAG	1408.08	0.456093	0.0549941
ATCCT	1404.84	0.455045	0.0188041
ACTTC	1403.3	0.454546	0.0269739
CTGTA	1402.02	0.454132	0.0212324
TCATC	1400.92	0.453776	0.00462214
TCCAG	1399.01	0.453155	0.0265362
CATAA	1398.65	0.45304	0.0110582
ACCTT	1397.14	0.452551	0.0264573
CTCGC	1396.4	0.452312	0.039048
TTCCC	1396.33	0.45229	0.0114865
CTTAG	1392.9	0.451178	0.0258769
CAGAC	1391.59	0.450754	0.0237914
CATCC	1390.1	0.45027	0.0197514
TCTTA	1388.27	0.449677	0.0209139
TCCCG	1387.11	0.449303	0.0208226
ATCCA	1386.61	0.44914	0.0180271
CATAT	1385.57	0.448805	0.0219137
CAACA	1383.22	0.448041	0.00776559
CTGCA	1382.97	0.44796	0.0160919
CATAG	1382.72	0.447879	0.0262872
CAGCT	1382.2	0.447712	0.029871
CATTG	1380.66	0.447214	0.0241179
TCCTA	1379.52	0.446843	0.0146216
CAAAT	1379.34	0.446785	0.0279386
TCACT	1378.54	0.446527	0.0362257
TCCCA	1377.08	0.446054	0.0225551
CCAGG	1376.8	0.445962	0.0217753
CCGCC	1374.37	0.445175	0.0242944
CTAGG	1373.66	0.444946	0.018661
TCCGT	1371.36	0.444202	0.0107081
TCACC	1371.02	0.444091	0.0291139
TCCTT	1370.1	0.443793	0.0212707
CATAC	1368.46	0.443262	0.023495
CCGAA	1368.36	0.443229	0.0104134
CTGTC	1367.63	0.442993	0.0300186
CATGG	1365.8	0.442401	0.0160973
CTAGT	1365.01	0.442143	0.0239666
CTGCC	1363.91	0.441789	0.0194577
CAATG	1362.74	0.441409	0.0252264
ACCCT	1360.91	0.440814	0.0362252
TCTTC	1360.89	0.440808	0.0270255
CTACG	1360.56	0.440702	0.0252562
ACCTC	1360.24	0.440598	0.01869
CTAAA	1356.83	0.439494	0.018713
CCAGA	1353.85	0.438528	0.0342978
TCCCC	1353.08	0.438278	0.0240665
CTATA	1352.38	0.438054	0.0253381
CTCCA	1352.33	0.438038	0.00388414
CCGTG	1352.03	0.437938	0.0221786
CTGAA	1351.72	0.437837	0.0294032
CCGTA	1347.59	0.436502	0.00520541
CACGG	1347.55	0.436489	0.0302253
TTCCT	1344.39	0.435465	0.0269003
CACGC	1342.44	0.434833	0.0244713
CCATG	1339.23	0.433794	0.0279507
CAATA	1338.81	0.433656	0.0316107
CTTGT	1337.26	0.433154	0.00816641
CTAAG	1337.14	0.433116	0.0314194
CTTGA	1335.56	0.432605	0.0225923
TCTCC	1330.35	0.430918	0.0120776
ACCAT	1327.58	0.430019	0.0169839
CAAAG	1326.87	0.429791	0.0226982
CAACT	1324.52	0.429028	0.0093786
CAAAC	1322.23	0.428288	0.0304176
CTCGG	1313.08	0.425323	0.0277251
CCGAT	1312.29	0.425066	0.0166435
CCGAG	1312.26	0.425058	0.0115518
CACAT	1311.01	0.424651	0.0173478
CATCG	1307.72	0.423587	0.0198465
ACCCC	1306	0.423029	0.0234451
CACAA	1300.32	0.42119	0.0353045
TCTCA	1300.05	0.421103	0.00724582
CTAAC	1298.86	0.420718	0.0261101
CACAG	1296.36	0.419907	0.00577837
CTCAG	1294.92	0.41944	0.0210411
CTTAA	1293.65	0.419028	0.0147671
CTCAA	1291.46	0.418321	0.02801
CCAGT	1290.91	0.41814	0.0270742
CTATG	1288.25	0.417279	0.0241905
CACTG	1286.97	0.416864	0.00423803
CTTGC	1286.89	0.416839	0.0359647
CACGA	1282.74	0.415497	0.0192905
CACGT	1281.88	0.415216	0.0346224
CTTGG	1278.43	0.414099	0.0258155
CCATA	1268.57	0.410907	0.0272707
CCTGA	1267.26	0.410481	0.0243785
CTCTA	1266.43	0.410212	0.0239851
CCGTT	1266.33	0.410179	0.0145329
TCCTC	1264.81	0.409689	0.0174602
CCAAG	1264.59	0.409616	0.0326925
CATCT	1263.15	0.409151	0.0168954
CTTTG	1263.14	0.409145	0.0240393
CTCGA	1260.3	0.408228	0.0423971
CAATT	1259.85	0.408081	0.0108293
CCCAT	1259.04	0.407818	0.0123674
CAATC	1257.2	0.407222	0.0260976
CTGTT	1256.4	0.406964	0.0128535
CCCGC	1254.46	0.406334	0.0317321
CTACT	1254.14	0.406232	0.00455836
CACCA	1251.71	0.405443	0.00999718
CATTA	1250.84	0.405163	0.0223843
CTTCA	1249.87	0.404847	0.0222503
CCTGG	1247.99	0.404241	0.00893996
CATTC	1247.88	0.404204	0.0261932
CTTTA	1247.65	0.404129	0.00990232
CCTTA	1245.85	0.403546	0.0163787
CCAAA	1245.69	0.403494	0.0344629
CAACC	1245.56	0.403454	0.0207963
CCGTC	1240.95	0.401958	0.0269087
CCTGT	1237.9	0.400971	0.0140315
CCAGC	1234.13	0.399751	0.0160847
CCTGC	1233.63	0.399588	0.00413558
CTCAC	1232.05	0.399076	0.0169378
CACTA	1230.51	0.398576	0.0255241
CTTAC	1229.6	0.398282	0.0172354
CCTAG	1228.79	0.39802	0.0220204
CCAAT	1223.03	0.396154	0.0247112
CCTCG	1222.05	0.395838	0.0222931
CTTAT	1217.8	0.39446	0.0227944
CTCTG	1212.75	0.392825	0.03367
CACCG	1212.15	0.392631	0.0222966
CCCGA	1211.81	0.392519	0.0220597
CTACA	1210.69	0.392159	0.0268902
CCCAA	1209.02	0.391615	0.0211508
CACAC	1208.66	0.391501	0.00596726
CATTT	1208.45	0.391431	0.0389578
CCACG	1208.25	0.391368	0.0239171
CACTC	1208.25	0.391367	0.0460165
CTCTT	1201.28	0.389108	0.0299332
CTTTC	1200.06	0.388714	0.0136205
CCATT	1198.69	0.388271	0.0192153
CTTCG	1198.57	0.388233	0.0407527
CCCGG	1195.88	0.38736	0.0282869
CTACC	1194.41	0.386884	0.0805695
CCCAG	1194.03	0.38676	0.0053427
CTCAT	1188.51	0.384973	0.0305109
CACTT	1187.91	0.38478	0.0100666
CCTAT	1185.35	0.383951	0.0238783
CCACT	1179.91	0.382188	0.0106411
CTTCT	1178.53	0.38174	0.0427752
CCTAC	1174.63	0.380477	0.0202237
CCCTG	1172.78	0.379877	0.023065
CACCT	1169.09	0.378684	0.0226098
CCCGT	1168.48	0.378486	0.0316016
CCTCA	1167.79	0.378262	0.0228503
CCACC	1167.52	0.378174	0.00427446
CCCTC	1164.84	0.377307	0.0286502
CCAAC	1163.74	0.376949	0.0269098
CCTAA	1159.39	0.375541	0.0132686
CCATC	1158.06	0.375109	0.0323603
CTCGT	1155.25	0.374199	0.0375196
CTATC	1152.69	0.373371	0.0245486
CACCC	1152.28	0.373239	0.0221849
CTTTT	1150.71	0.372729	0.031654
CCCAC	1141.75	0.369827	0.0275729
CCCTA	1140.4	0.36939	0.0259438
CCCCC	1139.39	0.369063	0.0184519
CCACA	1138.83	0.36888	0.0225016
CCTTT	1120.88	0.363066	0.0171186
CTTCC	1117.18	0.361867	0.0304152
CCCCA	1105.44	0.358065	0.0159865
CTCTC	1102.35	0.357064	0.0357645
CTCCG	1091.54	0.353564	0.0161783
CTCCT	1083.49	0.350956	0.0198112
CCTTG	1083.48	0.350951	0.0178134
CCCTT	1080.57	0.35001	0.00989351
CTCCC	1068.23	0.346013	0.011802
CCTTC	1066.16	0.345341	0.0157517
CCTCC	1055.86	0.342005	0.0299288
CCTCT	1034.81	0.335189	0.0422528
CCCCT	1018.76	0.329988	0.0217012
CCCCG	987.827	0.319969	0.0381727

## Sheet: 3'-Cy5
Sequence:	Absolute fluorescence	Normalised fluorescence	SEM
GCGCG	12980	1	0.034669
GCGCT	12511.9	0.963938	0.0636067
GCGCC	12248.5	0.943646	0.0342607
GCGCA	11369.8	0.875946	0.0270689
GGCGC	10296.9	0.793291	0.0469758
AGCGC	10278.8	0.791897	0.034149
AGGGG	9823.53	0.756819	0.0377022
AGGGT	9416.47	0.725459	0.0536065
AGGGC	9275.38	0.714589	0.0521582
AGGCC	9267.39	0.713974	0.044685
TGCGC	9047.61	0.697041	0.0481835
AGGCG	8938.12	0.688606	0.0326308
AGGAG	8686.16	0.669194	0.05905
CGCGC	8567.83	0.660078	0.0516391
ACGCG	8530.36	0.657192	0.0429866
GGGCC	8497.1	0.654629	0.0763192
GGGGC	8441.95	0.65038	0.0445258
AGGCT	8411.42	0.648029	0.0239696
AGGGA	8330.38	0.641785	0.0374585
AGGTT	8277.2	0.637688	0.0538096
GGGGG	8247.07	0.635367	0.0296976
AGGAA	8237.67	0.634642	0.0451088
TGGGG	8123.02	0.62581	0.0528125
TGGCC	8103.56	0.62431	0.0636632
AGCGG	8021.35	0.617976	0.069492
AGGAT	8006.71	0.616849	0.0322361
AGCGT	7993.88	0.61586	0.0444225
TGGGC	7990.66	0.615612	0.0682686
GGGGT	7955.08	0.612872	0.042092
GCGGC	7935.83	0.611389	0.0530926
AGGTG	7866.04	0.606011	0.037001
AGGTC	7848.31	0.604646	0.0465754
GGCGG	7836.44	0.603731	0.0544512
AGGAC	7789.53	0.600117	0.0341808
AGGTA	7770.86	0.598679	0.0406598
AAGGG	7740.78	0.596361	0.0679277
AGAGG	7715.85	0.59444	0.0397004
AGAGT	7702.86	0.59344	0.044175
TGGTT	7694.8	0.592819	0.0470074
GGGGA	7668.2	0.590769	0.0276248
AGAAT	7651.38	0.589474	0.0241733
AGGCA	7631.33	0.587929	0.0294211
TGGGA	7616.66	0.586799	0.0269454
TGGGT	7610.61	0.586332	0.0444201
GGGTG	7605.22	0.585917	0.0409609
TGGAA	7591.32	0.584846	0.0522797
GGCAG	7587.87	0.584581	0.0763688
AGAAG	7552.94	0.58189	0.0291331
AGCGA	7528.4	0.579999	0.0521199
AGTAT	7518.14	0.579208	0.0474274
AGTAC	7516.16	0.579056	0.038
GGGCA	7514.2	0.578905	0.0495346
GGCGA	7492.55	0.577237	0.0419389
GGGAC	7448.57	0.573849	0.0256856
AGAAA	7373.28	0.568049	0.0296462
TGGCG	7351.43	0.566365	0.0362794
TGGCA	7337.92	0.565324	0.0454656
GGCCG	7318.63	0.563838	0.0716685
AGTGT	7317.14	0.563724	0.0388844
GGGTC	7311.8	0.563312	0.042885
GGGCG	7308.55	0.563062	0.0454076
GGCCC	7300.83	0.562467	0.0719656
TGGTA	7276.02	0.560556	0.027876
AGTCT	7272.36	0.560274	0.0372541
TGGAG	7267.94	0.559933	0.0503611
AAGGA	7251.76	0.558686	0.020981
GGGCT	7244.44	0.558123	0.0438331
GGGAA	7243.12	0.558021	0.0285361
TGCGG	7242.62	0.557982	0.0569115
TGGTC	7233.6	0.557288	0.0353742
AAGGT	7229.29	0.556955	0.0293537
AGTGG	7207.02	0.555239	0.0403322
AGTTA	7203.23	0.554947	0.0299754
AGCCC	7188.63	0.553823	0.0336401
GGGAG	7180.85	0.553224	0.0405037
GGCAA	7165.1	0.55201	0.0400566
AGACG	7164.66	0.551976	0.0351991
AGCCT	7159.28	0.551561	0.030856
GGCCA	7152.49	0.551038	0.0592249
CGCGG	7148.37	0.550721	0.0641363
GGGAT	7135.83	0.549755	0.0366207
GGGTT	7123.52	0.548807	0.0286781
GGGTA	7117.18	0.548318	0.0367159
AGCTG	7116.59	0.548272	0.0339218
AGTTG	7109.91	0.547758	0.0457061
AAGGC	7106.86	0.547523	0.0582223
AGCCG	7101.86	0.547138	0.0343686
GGTGA	7086.11	0.545925	0.0759733
TGGTG	7064.89	0.544289	0.0305687
AGAAC	7052.53	0.543337	0.0256922
TGGAT	7046.24	0.542853	0.0325572
GGCGT	7045.16	0.54277	0.0321186
GGCCT	6996.96	0.539056	0.0371085
TGAGT	6991.3	0.53862	0.0285138
TGAGG	6967.89	0.536817	0.0475528
AGTGA	6955.73	0.53588	0.0369064
TGGAC	6934.43	0.534239	0.0369256
GGAGG	6929.43	0.533854	0.0294406
GGAGC	6926.29	0.533611	0.0344563
AAAGG	6925.18	0.533527	0.0349909
AGCTT	6922.17	0.533295	0.0671736
AGATG	6915.5	0.53278	0.0391416
AAGAT	6912.06	0.532515	0.0518591
CGGGG	6903.09	0.531825	0.0333805
AGATT	6898.11	0.53144	0.0356967
AGTGC	6892.34	0.530996	0.0367712
AGACT	6888.12	0.530671	0.0363043
AGTTC	6884.39	0.530384	0.0698887
AGAGC	6879.12	0.529978	0.0375224
TGAAG	6868.62	0.529169	0.0563537
GGAGT	6866.64	0.529016	0.0433522
AGATC	6866.6	0.529013	0.0256392
AAGTT	6841.13	0.527051	0.0298282
AGACC	6835.2	0.526594	0.028095
GCGAG	6828.17	0.526052	0.0591925
AAGCG	6815.62	0.525086	0.027553
GGCAC	6814.1	0.524968	0.0305283
AGTCG	6812.04	0.524809	0.0360816
GGAGA	6810.71	0.524707	0.0547972
AGTTT	6805.78	0.524328	0.0295522
AAGCT	6802.32	0.524061	0.0428385
AGTAA	6801.83	0.524023	0.0304499
CGCGA	6787.04	0.522883	0.0377942
AAAGT	6774.34	0.521905	0.0410869
GCGGG	6768.23	0.521434	0.0623069
GGTAC	6764.83	0.521173	0.0752429
GCGGA	6756.73	0.520549	0.0491316
AGCAG	6756.01	0.520493	0.0254514
TGCGA	6753.78	0.520321	0.0229336
AAAAT	6751.37	0.520136	0.0276645
AGCAA	6742.01	0.519415	0.0703224
AGAGA	6735.64	0.518924	0.0294884
AGTAG	6728.94	0.518408	0.062127
GGAAT	6723.5	0.517989	0.0454794
ATGGG	6715.75	0.517392	0.0297818
AGCTA	6708.08	0.5168	0.0435209
TGCGT	6702.75	0.51639	0.0609038
CGGGT	6701.36	0.516283	0.0268209
GGATA	6698.17	0.516037	0.0301255
GCGGT	6694.82	0.515779	0.0649647
GGACG	6694.57	0.51576	0.0389901
AGCCA	6686.63	0.515148	0.0309991
TGAAA	6677.74	0.514463	0.0490964
GGCAT	6674.44	0.514209	0.0396371
AAGTC	6667.73	0.513692	0.0295316
TGGCT	6660.72	0.513152	0.0344857
AAATG	6658.92	0.513013	0.0283151
AAGAG	6656.41	0.51282	0.0264396
GCGAA	6655.87	0.512778	0.032702
GGAAG	6650.8	0.512388	0.0255475
AAGTG	6638.21	0.511418	0.0322471
GGTGT	6636.22	0.511264	0.0287961
GGACC	6632.72	0.510995	0.0567051
GGACA	6631.34	0.510889	0.0533489
CGGCC	6627.93	0.510626	0.0413899
TGTGG	6627.55	0.510597	0.0368601
GGATG	6625.84	0.510465	0.10039
GGTAA	6625.29	0.510422	0.0482441
TGACG	6624.49	0.510361	0.0547675
GAGCG	6622.59	0.510214	0.0846938
AAGTA	6618.28	0.509882	0.0530942
GGCTC	6595.38	0.508118	0.0365622
GAGGA	6582.97	0.507162	0.0342399
GAGCA	6581.53	0.507051	0.0780171
AAATA	6580.94	0.507005	0.0689324
GGATC	6580.88	0.507001	0.0359615
TGTAA	6575.08	0.506554	0.0310825
GGCTG	6573.55	0.506436	0.0273651
TAGGG	6570.46	0.506198	0.0235642
CGGCG	6563.66	0.505674	0.0288901
GCCGC	6563.59	0.505669	0.0462125
ACGGG	6560.16	0.505404	0.0237331
GGCTA	6539.63	0.503823	0.027247
AACGG	6537.03	0.503623	0.0405828
TGAGA	6526.8	0.502834	0.0289134
GGAAA	6512.43	0.501727	0.0320585
GCGAC	6510.58	0.501585	0.0426753
GAGCC	6497.31	0.500562	0.0723189
TGATT	6490.13	0.500009	0.0298522
AGTCC	6480.04	0.499232	0.0857435
GCGTG	6479.33	0.499177	0.0283882
AAACA	6475.39	0.498874	0.0643159
AAACG	6455.49	0.49734	0.0301348
TGTGT	6454.56	0.497269	0.0256316
TAGAA	6435.25	0.495781	0.0806248
GAGGT	6418.09	0.494459	0.0353766
GCGAT	6417.5	0.494414	0.0551336
TGTTG	6407.75	0.493663	0.0272707
ATGAA	6403.37	0.493325	0.0742272
AATGA	6397.23	0.492852	0.0367384
ACGGC	6397.05	0.492838	0.0336444
TGAAT	6396.2	0.492773	0.0307828
GAGAG	6387.29	0.492086	0.0242989
ATGGT	6382.73	0.491735	0.03312
CGGAA	6379.82	0.491511	0.0385169
GCAGC	6379.7	0.491502	0.0243601
ATGAT	6376.26	0.491236	0.0417147
AGCAT	6375.85	0.491205	0.0310848
AAAAG	6372.72	0.490964	0.0524366
AGCTC	6359.21	0.489923	0.0298623
AAGCC	6357.05	0.489757	0.0308532
GCGTA	6356.16	0.489688	0.0349579
GGATT	6352.83	0.489432	0.0545494
AGATA	6351.75	0.489348	0.0446937
GGAAC	6351.05	0.489294	0.0291895
TGTAT	6350.68	0.489266	0.0456505
GAGAA	6344.69	0.488805	0.0856125
TTGGG	6343.6	0.488721	0.0311028
ATGGC	6334.15	0.487992	0.0291596
TGACT	6333.48	0.487941	0.0497454
TGCCG	6321.65	0.487029	0.021892
GAGGC	6319.02	0.486827	0.0242916
AAATT	6318.53	0.486789	0.0419567
ATGTT	6316.68	0.486646	0.0527821
CGGGC	6315.38	0.486546	0.0236293
ATGAG	6312.96	0.48636	0.0349077
TGTTA	6307.63	0.485949	0.0367268
GGACT	6302.06	0.48552	0.0340794
GGCTT	6293.64	0.484871	0.0238325
TCGCG	6289.46	0.48455	0.0254592
GTGGC	6285.09	0.484213	0.0305942
AAAGA	6284.95	0.484202	0.055265
TGCCT	6279.3	0.483767	0.0268779
GGTGC	6272.88	0.483272	0.0324628
GGTGG	6269.37	0.483002	0.0549556
ACGTG	6266.02	0.482743	0.0276245
GCGTC	6264.89	0.482656	0.0507797
GGTAG	6262.43	0.482467	0.0234842
TGCAT	6259.25	0.482222	0.0383194
GTGGA	6257.39	0.482079	0.016871
TGATA	6253.69	0.481794	0.0408387
GGTCA	6245.26	0.481144	0.023315
AAGAA	6239.5	0.480701	0.0222339
ATAGT	6237.87	0.480575	0.0322971
TGCCC	6233.76	0.480258	0.0211166
CGCGT	6230.21	0.479984	0.0335326
ATAGG	6223.92	0.4795	0.0452246
GAGTC	6218.96	0.479118	0.0411639
TGCCA	6215.94	0.478886	0.0337121
TGTAG	6209.71	0.478405	0.0403149
CGGGA	6207.93	0.478268	0.0641344
GAGCT	6207.52	0.478237	0.0352415
GAGGG	6204.57	0.478009	0.0264023
AATGT	6203.3	0.477912	0.0300139
TGAAC	6202.92	0.477882	0.0386893
TTGGT	6196.95	0.477423	0.0369199
GAGAT	6196.24	0.477367	0.0590609
TGAGC	6185.57	0.476545	0.0575405
AAAAA	6184.13	0.476435	0.0262531
GGTTA	6183.42	0.47638	0.0547076
ACGCC	6167.87	0.475182	0.0241893
AAAGC	6167.61	0.475162	0.0566704
AGTCA	6167.59	0.47516	0.0236217
GCATG	6162.96	0.474804	0.0310158
TAGCG	6155.61	0.474237	0.0371526
TGCAG	6155.29	0.474213	0.0280132
TGACA	6152.72	0.474015	0.0304113
TGTGA	6149.82	0.473792	0.0328703
TGCAC	6133.44	0.472529	0.0298784
GAGTG	6131.75	0.472399	0.0573386
ACGGT	6126.49	0.471994	0.0318682
GTGCA	6125.92	0.47195	0.0278313
TAGGC	6121.84	0.471636	0.0325193
AGCAC	6118.05	0.471343	0.0229017
GGTTG	6117.64	0.471312	0.0278008
AAGAC	6116.37	0.471214	0.0269026
TAGTA	6107.58	0.470537	0.0296153
CGGCT	6106.11	0.470424	0.0422984
GGTCC	6105.65	0.470389	0.0540702
GGTTC	6102.5	0.470146	0.0495826
ATGTA	6101.1	0.470038	0.0391655
GGTCG	6099.7	0.46993	0.0319207
AAAAC	6098.58	0.469844	0.0299986
CGGAC	6085.94	0.46887	0.0321308
TAGAC	6083.87	0.46871	0.0210127
GGTAT	6055.13	0.466496	0.022607
ATGCG	6046.13	0.465803	0.026172
GAGTA	6045.86	0.465782	0.0402276
TGTGC	6044.46	0.465675	0.0373496
ATGCA	6040.3	0.465354	0.024329
ATGGA	6039.47	0.46529	0.0596954
CGGAG	6033.38	0.464821	0.0329064
CGGAT	6024.84	0.464163	0.0264141
TGTAC	6023.84	0.464086	0.0314607
TTGGA	6020.68	0.463842	0.0799803
TAGAT	6014.94	0.4634	0.0201683
AACGT	6011.34	0.463123	0.0258729
GCTGC	6010.06	0.463024	0.0241638
GAAGC	6009.81	0.463005	0.0212767
AATCG	6009.73	0.462999	0.0323427
ACGGA	6008.5	0.462904	0.0166999
TAGGA	6006.75	0.462769	0.028323
GTGAC	6003.39	0.46251	0.0253551
AAACT	6000.37	0.462278	0.0512997
CGCAG	5998.22	0.462112	0.0653184
GAGAC	5995.44	0.461898	0.0301457
TAAAA	5990.47	0.461515	0.0769265
GAATG	5990.3	0.461502	0.0685808
ATGAC	5988.01	0.461325	0.0223696
ACGTA	5975.18	0.460337	0.0362371
GCGTT	5975.06	0.460328	0.0364614
TGTTT	5974.45	0.46028	0.0284358
GATGA	5973.72	0.460224	0.0322042
AGACA	5956.71	0.458914	0.0358666
TGATG	5956.45	0.458894	0.0316253
TGTCC	5951.95	0.458548	0.0384514
TGACC	5950.44	0.458431	0.0212995
AATGG	5947.93	0.458238	0.0309775
TAGGT	5947.19	0.458181	0.0364497
TGTCG	5943.78	0.457918	0.0385409
ATAAT	5940.34	0.457653	0.0472831
ATGCT	5938.17	0.457486	0.0429624
AAATC	5937.24	0.457414	0.0208068
CGGTT	5931.59	0.456978	0.0232481
GTGAA	5930.49	0.456894	0.0414785
GAAGA	5919.74	0.456066	0.0244511
ACGTT	5913.19	0.455561	0.0388818
GTGGT	5912.48	0.455506	0.0220239
TAGTC	5907.93	0.455155	0.0355958
GCAGG	5906.27	0.455028	0.0192714
GTGAT	5905.8	0.454991	0.052795
TAAAT	5897.43	0.454347	0.0379779
AATCT	5895.36	0.454187	0.0471804
AACTG	5885.03	0.453391	0.0396121
TAGTT	5877.72	0.452828	0.0297818
TAAGG	5877.38	0.452802	0.042507
GTGTA	5870.81	0.452296	0.0341862
AAGCA	5863.78	0.451754	0.0260824
AATAG	5863.43	0.451728	0.0306849
ACGTC	5862.98	0.451693	0.0463687
ACGAA	5859.06	0.451391	0.0256968
TGCTG	5854.73	0.451057	0.0319013
ATAAA	5854.26	0.451021	0.0312053
TGATC	5853.6	0.45097	0.0286762
TGCAA	5839.58	0.44989	0.0244995
TGTCA	5834.81	0.449522	0.0604822
GCCGG	5833.73	0.449439	0.043225
TGCTA	5830.76	0.44921	0.0266993
TAAGA	5824.34	0.448716	0.0239664
ACGAC	5821.05	0.448462	0.0266898
ACGAT	5802.12	0.447004	0.0243951
ATTGG	5794.78	0.446439	0.0711907
AATAA	5790.93	0.446142	0.0218283
GACGC	5790.38	0.446099	0.02884
AATTG	5788.17	0.445929	0.0265967
TTGCC	5787.72	0.445895	0.0592321
GAAGG	5780.9	0.445369	0.0297184
AAACC	5779.56	0.445266	0.0504576
GTGAG	5778.79	0.445207	0.0535594
CGGTA	5775.82	0.444978	0.0255867
ACGCA	5773.45	0.444795	0.028018
GGTTT	5761.24	0.443855	0.0267877
GCTGA	5759.55	0.443724	0.0360488
CGCTG	5757.17	0.443541	0.0319782
GATGT	5756.42	0.443483	0.0634742
GCAGA	5751.95	0.443139	0.0326975
AACGC	5750.11	0.442997	0.0347633
TCGGT	5740.46	0.442254	0.0531494
TCGGG	5734.97	0.441831	0.0241089
AATAT	5726.21	0.441156	0.0688697
CGATG	5725.11	0.441071	0.0814475
GTGCT	5720.36	0.440705	0.0285844
TAGCT	5718.29	0.440546	0.0217164
GAAGT	5712.2	0.440076	0.0244035
CGAGG	5701.96	0.439287	0.0284872
CGCAT	5701.15	0.439225	0.0321873
AATTT	5700.72	0.439192	0.0235735
CGCTA	5700.28	0.439158	0.0202099
CGGTG	5698.34	0.439009	0.0405216
TAGAG	5697.31	0.43893	0.0225764
GTGCG	5696.87	0.438895	0.0228156
GCCAT	5695.08	0.438757	0.0271122
ACTGT	5693.27	0.438618	0.0802461
GTAGA	5692.01	0.438521	0.0179058
CGGTC	5691.87	0.43851	0.0346986
GATTG	5689.24	0.438308	0.0667719
CGCAC	5687.26	0.438155	0.0363168
GTAGC	5686.69	0.438111	0.0234765
GCCGA	5677.17	0.437378	0.0294972
TAAGT	5664.21	0.436379	0.0347785
CGCAA	5659.88	0.436046	0.0565567
ATGCC	5654.55	0.435635	0.0275431
TTGTG	5652.59	0.435484	0.0815293
TCGGA	5651.34	0.435388	0.0281159
CGAGA	5650.7	0.435338	0.046421
GATGC	5650.69	0.435338	0.0303796
TAATG	5648.86	0.435196	0.0428037
ACAGG	5645.44	0.434933	0.0532299
GTGCC	5643.08	0.434751	0.0289308
TAGCC	5642.01	0.434669	0.022118
TTGAC	5639.27	0.434458	0.0147148
ATGTG	5637.71	0.434337	0.0269082
ATAGA	5637.27	0.434304	0.0188511
CGCCG	5633.06	0.43398	0.0328474
ACGCT	5626.98	0.433511	0.0287836
AACAT	5626.76	0.433494	0.0592561
GATCA	5623.27	0.433225	0.0250502
TTGAA	5622.57	0.433172	0.0244369
TTGCA	5620.78	0.433033	0.0290259
GCAGT	5616.15	0.432676	0.0626855
CGGCA	5615.88	0.432656	0.0491696
TGTCT	5614.49	0.432549	0.0203945
ATTTA	5611.77	0.432339	0.0311144
TTGTA	5610.53	0.432244	0.0350719
TGCTT	5610.41	0.432235	0.02455
AATCC	5601.81	0.431572	0.0308257
GATGG	5598.02	0.43128	0.045944
ATACG	5595.99	0.431124	0.0239992
TCGGC	5592.86	0.430882	0.0206242
ATATA	5590.9	0.430731	0.0421322
GAAAG	5590.08	0.430668	0.055582
GTGTG	5586.71	0.430408	0.0296766
ATTAA	5582.29	0.430068	0.0271406
GGTCT	5579.11	0.429823	0.0349011
GCATA	5578.96	0.429811	0.0289539
ACGAG	5578.5	0.429776	0.0355248
ACTAG	5578.44	0.429772	0.0219865
TAGCA	5573.76	0.429411	0.0448286
GCCTG	5573.47	0.429389	0.080835
TAGTG	5573.07	0.429358	0.0212084
GAGTT	5572.92	0.429346	0.0160575
ACAGC	5566.61	0.42886	0.0529323
GAATA	5565.46	0.428771	0.0307397
TGTTC	5565.32	0.428761	0.023575
ATGTC	5563.64	0.428631	0.0716559
GTGGG	5559.27	0.428294	0.0243092
GCCAG	5559.24	0.428292	0.0433319
AATAC	5558.18	0.428211	0.0225341
AATGC	5549.87	0.42757	0.0242724
TCGCC	5549.3	0.427527	0.0344477
AACCG	5548.53	0.427467	0.040587
AACGA	5546.95	0.427345	0.0300863
GCCTA	5544.91	0.427188	0.0349972
ATAGC	5542.23	0.426982	0.0251095
GAATC	5541.82	0.42695	0.0314153
AATTC	5541.08	0.426893	0.0390009
TTGGC	5539.84	0.426797	0.0241066
GCCTC	5533.49	0.426308	0.0275123
CGAAC	5533.26	0.42629	0.0699734
GCAAA	5532.12	0.426203	0.0276594
GCAAT	5530.33	0.426065	0.0368021
CGAAA	5524.37	0.425606	0.0209041
GACGG	5524.09	0.425584	0.0171473
CGAGC	5522.67	0.425475	0.0352638
GAACA	5522.3	0.425446	0.0210017
GATAG	5520.01	0.425269	0.0486487
ACCGG	5519.56	0.425235	0.0249893
GTGTC	5519.14	0.425203	0.0204743
CGTAG	5510.93	0.424571	0.030359
GACGT	5510.21	0.424515	0.0286722
GTCGA	5505.31	0.424138	0.0577802
ATTAG	5499.38	0.423681	0.0343133
GACAG	5494.93	0.423338	0.0364892
GCCAC	5492.57	0.423155	0.0580437
ACCGC	5488.43	0.422836	0.0513264
GTCGC	5484.99	0.422572	0.0428279
TTGCG	5483.02	0.42242	0.0239262
GATAC	5481.95	0.422337	0.0271539
GAACG	5477.04	0.421959	0.0284647
GTTGC	5476.62	0.421927	0.050912
GCACA	5476.22	0.421896	0.053997
AACTT	5475.32	0.421827	0.0550103
CGAGT	5475.15	0.421814	0.0802031
GATCG	5473.68	0.421701	0.0533933
TTGAG	5473.45	0.421683	0.0238785
ATAAC	5473.42	0.42168	0.0418218
GATTA	5463.17	0.420891	0.0583835
GACAA	5459.13	0.42058	0.019159
GCCAA	5457.74	0.420473	0.0351593
TCGAT	5455.58	0.420306	0.0347588
GACGA	5454.26	0.420204	0.0204195
ATCGG	5454.08	0.42019	0.028177
ATAAG	5449.71	0.419854	0.052774
TAAAG	5444.98	0.419489	0.02463
GTATG	5440.7	0.41916	0.027301
TTCGA	5439.07	0.419034	0.0409652
AACAA	5438.08	0.418958	0.0241746
CGCCC	5436.35	0.418824	0.0343452
CGTGG	5433.83	0.41863	0.026949
TTAGT	5433.01	0.418567	0.0499304
GCTCA	5431.66	0.418463	0.0297831
GATAT	5431.34	0.418439	0.0321938
TATTA	5425.41	0.417982	0.0242977
TATGT	5423.02	0.417798	0.0305942
TCGAC	5419.36	0.417516	0.0216952
TAATA	5419.25	0.417507	0.0256445
CGAAT	5415.81	0.417242	0.0290635
TTGCT	5410.87	0.416861	0.0260706
TATGA	5407.34	0.41659	0.0279659
GCATC	5404.22	0.416349	0.0220827
AATTA	5403.49	0.416293	0.0348403
TGCTC	5403.47	0.416291	0.0238508
ATCAG	5400.69	0.416077	0.0286107
ATTGT	5390.64	0.415303	0.0233689
AACAG	5383.65	0.414765	0.0223488
TCGTG	5376.84	0.41424	0.0502794
ACTGG	5371.99	0.413866	0.0197372
GATCC	5368.24	0.413577	0.0229159
AATCA	5364.3	0.413273	0.0208163
GACAT	5356.74	0.412691	0.0297907
TATAA	5354.68	0.412533	0.035978
CGCCT	5352.6	0.412373	0.0250641
TCAGG	5347.01	0.411942	0.0396009
CGCTC	5346.13	0.411874	0.0344649
TAATT	5343.41	0.411664	0.0185954
GAATT	5339.58	0.411369	0.0255851
TTGTC	5338.39	0.411278	0.0329875
AACTA	5338.06	0.411252	0.0350397
GACTA	5337.97	0.411245	0.0300886
GCCCA	5336.7	0.411147	0.0297953
AACAC	5336.46	0.411129	0.0212848
ATTTT	5334.35	0.410967	0.0284182
TTGAT	5330.77	0.410691	0.0317692
ATATC	5330.48	0.410668	0.0231831
TATGG	5330.42	0.410663	0.0250854
ACAGT	5329.79	0.410615	0.02607
TTAGA	5326.32	0.410348	0.0182959
TCGAG	5325.26	0.410266	0.021997
GCTAG	5319.29	0.409806	0.0252417
TAAAC	5318.57	0.409751	0.0607322
TTAGG	5318.26	0.409727	0.0608628
TTCGC	5309.09	0.40902	0.047159
ATTAT	5307.12	0.408869	0.0345941
GTACA	5307.11	0.408868	0.0225904
ATTGA	5306.08	0.408788	0.0156918
GTAGT	5303.04	0.408554	0.0369003
GTTGA	5298.89	0.408234	0.0338831
ATTCG	5298.78	0.408226	0.0297276
GATAA	5293.4	0.407811	0.0171781
GCAAC	5292.3	0.407727	0.0394233
TACTA	5289.77	0.407532	0.0282704
CTGGC	5288.62	0.407444	0.0420192
GTATA	5285.11	0.407172	0.024194
ACTAT	5284.27	0.407108	0.0533232
ACAAA	5282.98	0.407009	0.0234154
ACTGA	5281.89	0.406925	0.0291543
CGATA	5280.61	0.406826	0.0310838
CGATC	5278.79	0.406686	0.0403223
CGCTT	5270	0.406009	0.0879908
CGCCA	5269.8	0.405993	0.0263591
TACGG	5267.62	0.405825	0.0248841
TAACG	5266.98	0.405776	0.0267973
ATCAA	5266.21	0.405717	0.0194948
ACAAT	5262.78	0.405452	0.0330605
TTGTT	5260.49	0.405276	0.0242333
CGTGA	5258.39	0.405114	0.0239469
TATAT	5256.8	0.404992	0.0366562
TACGA	5255.44	0.404887	0.0317666
TTCGG	5252.56	0.404665	0.0229154
GCTGG	5250.54	0.40451	0.0282074
ATATG	5246.55	0.404202	0.0272612
GCAAG	5246.33	0.404185	0.0233555
CGACA	5244.94	0.404078	0.0241224
ATCTT	5244.42	0.404038	0.0359956
TACCG	5243.67	0.40398	0.0292261
TTTGA	5242.78	0.403912	0.0216734
TTAGC	5242.61	0.403898	0.024519
CAGGT	5241.87	0.403841	0.046327
GACTG	5240.62	0.403745	0.0506541
TTATT	5235.54	0.403354	0.0288064
CGTCG	5234.79	0.403296	0.028544
ATTTG	5233.1	0.403166	0.0221635
ACCGT	5232.6	0.403127	0.0292191
GAAAA	5230.22	0.402944	0.0297443
ATACA	5225.3	0.402565	0.0384284
TCGAA	5223.6	0.402434	0.0259245
CGACG	5223.48	0.402424	0.0446098
CGTGT	5219.83	0.402144	0.0273259
TAAGC	5218.65	0.402052	0.02635
TTTGG	5218.63	0.402051	0.0448442
CGTTA	5218.04	0.402006	0.0511708
TTATC	5214.48	0.401731	0.0559701
AACCA	5214.4	0.401725	0.0217635
GCTAT	5211.89	0.401532	0.0312132
CAGGG	5209.48	0.401346	0.0249057
GATCT	5208.18	0.401246	0.0310957
TTCAG	5202.63	0.400819	0.0207075
TATGC	5201.05	0.400697	0.0644348
TTAAA	5199.85	0.400605	0.0188447
ATTTC	5196.68	0.40036	0.0370159
ATCGA	5196.29	0.40033	0.0191069
GTTCA	5194.02	0.400155	0.0242719
ATATT	5193.6	0.400123	0.0276699
CGTAA	5191.1	0.39993	0.0354195
CCGCG	5189.99	0.399845	0.041398
ATCGT	5184.35	0.39941	0.0408528
GCACT	5181.43	0.399185	0.0218799
ATCGC	5180.47	0.399111	0.0269093
TCATG	5179.22	0.399015	0.02456
GCTAA	5178.24	0.398939	0.026041
ACATG	5176.32	0.398791	0.0186556
GTCAC	5171.09	0.398389	0.0349944
ATTAC	5168.9	0.39822	0.0274465
GCATT	5165.13	0.39793	0.0802852
ATTGC	5163.02	0.397767	0.0521336
GTGTT	5159.09	0.397464	0.0185594
CGAAG	5159.03	0.39746	0.0271001
CGTGC	5158.95	0.397453	0.0267903
GAAAT	5158.84	0.397445	0.0206662
TATAC	5158.58	0.397424	0.0252724
ACATT	5155.66	0.3972	0.0248705
GAAAC	5142.83	0.396211	0.0260391
TTTGT	5137.87	0.395829	0.0598751
TAACA	5137.74	0.395819	0.0213647
ATACT	5135.85	0.395674	0.0240314
TTACG	5132.53	0.395418	0.0187603
CGACC	5131.71	0.395355	0.0201823
AACTC	5130.15	0.395234	0.0204291
GATTC	5129.64	0.395195	0.0389584
TACGC	5127.55	0.395034	0.0210795
CGTAC	5125.6	0.394884	0.0257427
CAGCG	5119.7	0.39443	0.0226421
CGTCC	5119.33	0.394401	0.0316822
ACCGA	5118.94	0.394371	0.0232173
TAATC	5117.83	0.394285	0.0266612
TAACC	5117.78	0.394282	0.0223021
ACAAG	5114.56	0.394033	0.0237115
GCCCG	5112.36	0.393864	0.0454556
TACGT	5110.98	0.393758	0.0202613
ACCAG	5110.64	0.393731	0.0241561
GATTT	5109.87	0.393672	0.0476477
TCCGA	5108.6	0.393574	0.0832447
CCGCA	5107.16	0.393463	0.0269081
TTTGC	5106.91	0.393444	0.0256759
TCGTA	5105.4	0.393328	0.0201317
GCTCC	5104.3	0.393243	0.0564623
CGACT	5103.03	0.393145	0.0472346
GTTGG	5091.73	0.392275	0.0217467
GCTGT	5085.78	0.391816	0.0230263
TATCA	5085.72	0.391811	0.0214155
TCGCT	5085.25	0.391775	0.0853961
TTATA	5083.56	0.391645	0.0243776
TCGCA	5076.63	0.391111	0.0286267
TCTGG	5075.46	0.391021	0.0308137
TCGTC	5065.38	0.390245	0.048736
GAACT	5064.45	0.390173	0.0424108
TACTG	5061.07	0.389912	0.0301361
GTCAG	5060.46	0.389866	0.0322622
TTTAA	5056.76	0.38958	0.0252383
GCCGT	5054.75	0.389425	0.0288844
ACTTG	5053.82	0.389354	0.0444904
ACCCG	5053.81	0.389353	0.0577201
CGTTG	5049	0.388983	0.0248194
TCAGA	5048.98	0.388981	0.0385875
TATTG	5046.5	0.38879	0.0173906
CAGGC	5044.82	0.388661	0.0342181
GACTC	5044.62	0.388645	0.0304328
AACCT	5037.05	0.388062	0.0249419
TACAG	5036.24	0.387999	0.0249354
GCTTA	5035.91	0.387974	0.0209932
ATCAT	5035.28	0.387925	0.027585
GTAGG	5032.58	0.387717	0.0255791
GTCTG	5024.78	0.387116	0.0252029
CAGTG	5024.01	0.387057	0.0643019
CTGGT	5018.08	0.3866	0.0401395
GCACC	5015.98	0.386438	0.0208305
ACTCG	5014.66	0.386337	0.0322742
AACCC	5013.31	0.386233	0.0224848
TAACT	5012.1	0.38614	0.0190049
TCCGG	5005.71	0.385647	0.0352903
CGATT	4999.05	0.385134	0.0231054
GTACG	4998.02	0.385055	0.0227176
TTAAC	4991.54	0.384556	0.0291268
GACAC	4990.22	0.384454	0.0190958
TTCGT	4989.17	0.384373	0.0383442
GAACC	4987.3	0.384229	0.0288238
GACCG	4985.16	0.384064	0.0309526
GCTTC	4982.91	0.383891	0.0191283
TTACA	4981.14	0.383754	0.0205037
GTCCA	4979.89	0.383658	0.0202592
TTTCG	4979.16	0.383602	0.0380496
CAGGA	4977.37	0.383464	0.0330922
ACAGA	4976.85	0.383424	0.0287595
GTATC	4975.75	0.383339	0.0288951
TTTAG	4974.58	0.383249	0.0284999
GCACG	4973.78	0.383188	0.0355409
ACTTC	4961.96	0.382277	0.0413843
ACTAA	4960.46	0.382161	0.0279526
TTAAG	4958.72	0.382027	0.0296396
TATAG	4957.91	0.381965	0.018448
TACAT	4954.86	0.38173	0.025105
GCCCT	4949.72	0.381334	0.0395021
GTCAA	4947.72	0.38118	0.0286504
TTTTA	4944.24	0.380912	0.0201749
GTTAA	4941.54	0.380704	0.0247082
ATCTG	4941.21	0.380678	0.0215095
TTTAT	4940.29	0.380608	0.0211955
ATACC	4931.96	0.379966	0.0328761
TTTAC	4930.6	0.379861	0.0314784
CAGCA	4928.02	0.379662	0.0352387
ACACT	4917.73	0.378869	0.0340314
ATTCA	4914.08	0.378588	0.0271858
ACTGC	4912.44	0.378462	0.0316922
TCATA	4911.4	0.378382	0.0191568
TACTC	4910.99	0.37835	0.0194162
GTTCC	4910.95	0.378347	0.0252609
TACTT	4907.52	0.378083	0.0206129
GACCA	4906.53	0.378007	0.0277064
CAGCT	4906.13	0.377975	0.0383903
TTAAT	4896.3	0.377218	0.0267414
GCCCC	4891.94	0.376883	0.0263793
GTACT	4891.91	0.37688	0.0191571
GACCT	4891.41	0.376842	0.0203601
CTGGG	4889.41	0.376687	0.024315
CGTAT	4889.27	0.376677	0.0235052
ACTCC	4888.83	0.376643	0.0415804
CTGGA	4885.65	0.376398	0.0189805
GCTCT	4885.49	0.376386	0.0388134
CAGTA	4877.58	0.375776	0.0199853
TATCG	4875.98	0.375653	0.0348455
CATGC	4874.02	0.375502	0.052953
ACACG	4871.06	0.375274	0.0264335
GTAAA	4870.33	0.375218	0.0346232
TTATG	4870.01	0.375193	0.029958
ACACC	4868.97	0.375113	0.0545702
ACCAA	4868.1	0.375046	0.0525711
ACCAC	4868.1	0.375046	0.0433029
GCTAC	4866.98	0.37496	0.0263923
GCTCG	4865.66	0.374858	0.0324739
ACACA	4859.81	0.374407	0.0313385
GACCC	4856.9	0.374182	0.0246262
CAGCC	4850.78	0.373711	0.0680367
TACAA	4849.8	0.373636	0.0213088
GTTGT	4845.66	0.373317	0.0171897
GTCAT	4844.77	0.373248	0.0272421
ACCTA	4843.44	0.373146	0.0384101
ACTTT	4841.89	0.373027	0.046066
ATTCT	4841.54	0.372999	0.0217304
CTGAC	4841.26	0.372978	0.0863452
CTGCA	4835.76	0.372554	0.024637
ACATA	4833.09	0.372349	0.0237259
ACTAC	4828	0.371956	0.0262773
CAGAC	4826.8	0.371864	0.0172934
GCTTG	4820.23	0.371358	0.0318556
GTCTA	4810.1	0.370577	0.0363418
CATGA	4809.73	0.370549	0.027155
GTTCT	4809.37	0.370521	0.0317227
TATCT	4800.41	0.369831	0.0294046
TTTCA	4798.36	0.369673	0.0224419
CCGGT	4795.4	0.369445	0.0305385
TCCGC	4794.1	0.369345	0.0301758
CAGAT	4789.3	0.368975	0.0154848
ATTCC	4789.29	0.368974	0.0288054
TATTC	4788.12	0.368884	0.0253176
ACAAC	4781.96	0.36841	0.022471
CCGGA	4781.9	0.368405	0.0636716
ATCTA	4781.28	0.368357	0.0247438
CGTCT	4777.65	0.368077	0.0235728
TACAC	4776.53	0.367991	0.0158434
TTTTG	4776.47	0.367987	0.0215333
TCTGA	4774.39	0.367826	0.0289689
GTAAG	4769.89	0.367479	0.0291458
TCTTG	4767.6	0.367303	0.0274314
CCGGG	4765.5	0.367141	0.0315188
TTCCG	4760.25	0.366737	0.0347882
TCTGT	4760.01	0.366718	0.0283363
ATCCG	4757.14	0.366498	0.0391716
CTGCG	4756.33	0.366435	0.0275595
GTCCT	4753.64	0.366228	0.0338445
CAAGC	4753.23	0.366196	0.0223979
ATCCA	4753.03	0.366181	0.0189037
ACCTG	4752.85	0.366167	0.0227969
GCCTT	4749.81	0.365932	0.0349905
GTATT	4747.73	0.365772	0.0235827
CGTTC	4740.2	0.365192	0.022374
CGTCA	4735.06	0.364796	0.0278633
TATTT	4731.26	0.364503	0.0167714
CCGGC	4731.16	0.364496	0.0266726
GTCGG	4729.68	0.364381	0.0178602
GTAAC	4729.64	0.364379	0.0264321
GTCCC	4728.96	0.364326	0.0235587
CAATG	4726.42	0.36413	0.0262893
ACATC	4725.31	0.364045	0.0241591
ACCAT	4725.13	0.364031	0.0196997
TACCA	4722.21	0.363806	0.0244335
TTCTG	4719.5	0.363597	0.0299252
GTAAT	4717.7	0.363459	0.0231933
GTTAC	4715.27	0.363271	0.021158
CAGAA	4709.24	0.362807	0.0182827
CTGAT	4707.41	0.362666	0.0226115
TCAGC	4707.4	0.362665	0.0278364
TTCAA	4695.63	0.361758	0.0263109
TATCC	4691.5	0.36144	0.0278167
TCGTT	4690.35	0.361352	0.0186809
GTACC	4684.16	0.360875	0.0353302
TCATT	4683.96	0.360859	0.047387
TCCAA	4674.86	0.360158	0.0390146
TCTGC	4674.1	0.360099	0.0149793
ATCTC	4671.77	0.35992	0.0231042
TCAAG	4669.26	0.359727	0.0255297
GTTAT	4666.07	0.359481	0.0214073
TTACT	4660.93	0.359085	0.027527
TTCCC	4656.14	0.358716	0.0246994
CTGAG	4655.35	0.358655	0.0169753
CTAGA	4653.6	0.35852	0.0229804
CAAGA	4650.53	0.358284	0.0222102
TTCAT	4647.67	0.358063	0.0386201
GTCGT	4645.4	0.357889	0.0220095
GACTT	4644.61	0.357828	0.0269102
TCAGT	4637.83	0.357305	0.0221656
TTTTC	4636.47	0.357201	0.034848
TTACC	4630.07	0.356707	0.0196939
CAGAG	4629.7	0.356679	0.0182494
TACCC	4624.01	0.35624	0.0152586
ACCTC	4623.42	0.356195	0.0553205
CTGTG	4619.09	0.355861	0.0683878
TCCGT	4617.2	0.355716	0.0208429
GTTAG	4611.73	0.355295	0.0235271
ATCCT	4611.62	0.355286	0.018939
GTTTA	4605.19	0.35479	0.0246834
TCTAG	4593.58	0.353896	0.0173953
CTAGC	4592.42	0.353807	0.0268834
CAGTC	4591.52	0.353738	0.0326151
CAGTT	4591.47	0.353733	0.0399624
TTTCT	4588.47	0.353502	0.0319806
TCAAT	4578.8	0.352758	0.0267364
GTCTC	4573.47	0.352347	0.0329407
CAAGG	4571.87	0.352223	0.0188811
CTGTC	4568.73	0.351982	0.0177817
ATCAC	4566.7	0.351825	0.0251004
CTGCT	4564.38	0.351647	0.0301373
ACCCC	4564.12	0.351627	0.0207985
TTCAC	4558.04	0.351159	0.0219812
TTCCT	4557.15	0.35109	0.0291455
TTCCA	4556.85	0.351066	0.0179413
CTGTA	4555.74	0.350981	0.0458023
ACCCA	4553.51	0.350809	0.0195171
ACTTA	4552.93	0.350764	0.0208558
TTCTA	4549.43	0.350495	0.0242574
ACCTT	4548.21	0.350401	0.0278127
CTAGG	4544.02	0.350078	0.0554148
ATCCC	4541.75	0.349903	0.0190576
GTCCG	4539.25	0.349711	0.0204759
TCACA	4536.88	0.349528	0.0327845
TCAAA	4533.53	0.34927	0.0279549
CATGG	4528.86	0.34891	0.0365125
CTGAA	4527.5	0.348806	0.0149078
ACTCT	4519.54	0.348192	0.0215519
TCCTA	4519.17	0.348163	0.0198632
TTCTT	4511.17	0.347547	0.0256816
TTTCC	4509.27	0.347401	0.0233149
TCCTG	4489.06	0.345844	0.0242772
ACTCA	4487.96	0.345759	0.0281719
ACCCT	4486.92	0.345679	0.0352555
TCCAT	4482.52	0.34534	0.0227982
CTGTT	4482.24	0.345319	0.0241279
CAAGT	4481.28	0.345245	0.0213097
CTGCC	4480.2	0.345161	0.0183344
CATGT	4467.87	0.344211	0.0220381
TACCT	4461.24	0.343701	0.0242932
GTTTC	4454.9	0.343213	0.0266723
GTTCG	4449.04	0.34276	0.0213691
CACGC	4441.74	0.342198	0.0603925
TCTTC	4434.91	0.341672	0.0272674
TCAAC	4434.56	0.341645	0.0180197
CGTTT	4427.91	0.341133	0.0315012
TTTTT	4419.2	0.340462	0.0148082
TCCCA	4417.76	0.340351	0.0212532
TCCAG	4413.02	0.339986	0.0263418
TCACG	4398.27	0.33885	0.0241937
TCTAA	4392.98	0.338441	0.0202686
CATTG	4391.27	0.33831	0.0552307
GTCTT	4388.1	0.338065	0.0456355
CATCG	4383.18	0.337687	0.030945
CTCGG	4376.76	0.337192	0.0503144
TCTCG	4372.7	0.33688	0.0226547
CCGCT	4371.73	0.336804	0.0221935
CAAAT	4367.7	0.336494	0.0280967
CACGG	4361.01	0.335979	0.030117
CACTG	4355.85	0.335581	0.0221148
CTTGA	4350.2	0.335146	0.0249922
CTAGT	4346.97	0.334897	0.0279867
CATTA	4338.7	0.33426	0.03172
CATAG	4332.18	0.333757	0.0235843
TCACT	4330.44	0.333623	0.0200163
GTTTT	4330.2	0.333605	0.0318966
TTCTC	4329.62	0.33356	0.0240151
CAAAG	4323.61	0.333098	0.0448443
CATAT	4316.15	0.332523	0.0347092
CCGTG	4308.62	0.331942	0.0281819
TCTCT	4303.54	0.331551	0.0242933
CCAGA	4297.82	0.331111	0.0204224
TCTCA	4293.68	0.330792	0.0219125
TCCTC	4289.83	0.330495	0.0324026
GTTTG	4289.05	0.330434	0.0292004
TCTAT	4287.86	0.330343	0.0171378
TCATC	4286.48	0.330237	0.0239177
CTCTG	4279.64	0.32971	0.0428317
CCGCC	4278.45	0.329618	0.0221368
TCTAC	4277.32	0.329531	0.0341676
TCCCG	4272.57	0.329165	0.0188705
CCTGA	4266.91	0.328729	0.0402657
CATCA	4262.88	0.328419	0.0347934
CACGA	4260.56	0.32824	0.0118202
GCTTT	4250.16	0.327439	0.0266579
CAATA	4245.77	0.3271	0.0231744
TCCAC	4237.75	0.326482	0.0303414
TCTTA	4236.46	0.326383	0.0211357
CACTA	4224.46	0.325459	0.0320978
TCCTT	4218.13	0.324971	0.0357705
CCAGC	4202.86	0.323795	0.0296155
CAAAC	4198.76	0.323479	0.030704
CTCGA	4193.35	0.323062	0.0238122
TCACC	4184.85	0.322407	0.0226139
CCGTT	4183.98	0.32234	0.0593298
CTATA	4183.61	0.322312	0.0165912
CTACA	4178.77	0.321939	0.0183777
CACAG	4172.1	0.321425	0.0444484
CTTGC	4169.08	0.321192	0.0282272
CAAAA	4168.8	0.32117	0.0194313
CACGT	4166.29	0.320978	0.0276644
TCTTT	4164.38	0.32083	0.0186091
CCGAC	4160.97	0.320567	0.0423879
CCGTA	4139.05	0.318879	0.0197576
CAACG	4134.38	0.318519	0.0171927
CAACT	4132.43	0.318369	0.0253117
CTCGC	4126.7	0.317927	0.0236478
CCTGG	4120.58	0.317456	0.0301222
CCAGG	4119.12	0.317343	0.0230864
CTCAG	4116.9	0.317172	0.0277915
CATAA	4114.96	0.317023	0.0187757
CTTAG	4110.08	0.316647	0.0195853
TCCCT	4110	0.31664	0.0255934
CAATC	4102.62	0.316072	0.0317845
CCTGC	4082.95	0.314557	0.0214412
CACTC	4080.8	0.314391	0.021569
CAATT	4078.51	0.314215	0.026278
CATAC	4071.66	0.313687	0.0321119
CCGAA	4055.82	0.312467	0.0231542
TCCCC	4054.35	0.312353	0.0161132
CCCGG	4054.05	0.31233	0.0280231
CCGTC	4053.47	0.312285	0.0175475
CTTCA	4049.41	0.311973	0.0266032
CACAT	4048.02	0.311866	0.014433
TCTCC	4047.64	0.311836	0.0261119
CCGAG	4045.86	0.311699	0.0292597
CTATT	4045.05	0.311637	0.0180329
CACAC	4040.97	0.311322	0.023791
CCATG	4039.77	0.31123	0.0170268
CTAAG	4037.01	0.311017	0.024842
CCGAT	4034.69	0.310839	0.0146364
CTTGG	4023.35	0.309965	0.0251118
CTTGT	4022.6	0.309907	0.0251428
CTATG	4004.84	0.308539	0.0186191
CTATC	4004.78	0.308535	0.0180612
CCCGC	4002.56	0.308363	0.0554397
CTTTA	3986.27	0.307108	0.0194479
CACAA	3976.31	0.306341	0.0208862
CTAAA	3972.56	0.306052	0.0194373
CATCC	3971.15	0.305943	0.0421423
CTTTG	3968.01	0.305701	0.0360876
CTACT	3955.97	0.304774	0.0282951
CCCGA	3942.29	0.30372	0.0177348
CTAAT	3929.12	0.302706	0.0151639
CAACA	3919.29	0.301948	0.0315278
CATTC	3896.85	0.300219	0.0166899
CCAGT	3895.64	0.300126	0.0202667
CCTCA	3894.05	0.300004	0.0440752
CACCG	3878.85	0.298832	0.0150967
CTTAC	3859.87	0.297371	0.0209022
CTTAA	3848.94	0.296528	0.0177627
CTTTC	3848.72	0.296511	0.0500644
CATCT	3843.43	0.296103	0.0165708
CTCAC	3843.17	0.296083	0.0220517
CTCGT	3839.6	0.295809	0.0358918
CCATA	3834.08	0.295383	0.0182761
CCCTG	3820.63	0.294347	0.018652
CCCAA	3815.55	0.293955	0.0163813
CACCC	3814.72	0.293892	0.0444932
CCTAG	3812.59	0.293728	0.0267183
CTCAA	3803.72	0.293044	0.0194657
CTTAT	3792.28	0.292163	0.0178319
CATTT	3790.4	0.292018	0.0213186
CTCTA	3779.31	0.291164	0.0196455
CAACC	3779.11	0.291149	0.0197667
CCTAA	3767.94	0.290288	0.0175487
CCAAA	3758.73	0.289578	0.0147071
CACTT	3755.44	0.289325	0.0155798
CCTGT	3752.92	0.289131	0.0182458
CTACG	3741.8	0.288274	0.0264705
CCAAG	3740.6	0.288181	0.0268671
CTTCC	3739.21	0.288074	0.0300234
CCATT	3718.06	0.286445	0.0170489
CACCA	3717.08	0.286369	0.0182319
CTCCG	3716.83	0.28635	0.0596398
CCTCG	3706.99	0.285592	0.0205151
CTTCG	3697.14	0.284833	0.0243787
CCTAT	3693.06	0.284519	0.0185781
CTCTC	3687.57	0.284096	0.0192094
CTAAC	3686.06	0.283979	0.0124567
CCATC	3682.22	0.283684	0.0159873
CCCAG	3660.66	0.282023	0.0219874
CTTCT	3655.44	0.28162	0.0177082
CTACC	3642.04	0.280588	0.0197306
CCACG	3637.77	0.28026	0.0221071
CCAAT	3614.28	0.278449	0.0212474
CCCAT	3577.06	0.275582	0.0191863
CCTTG	3571.33	0.27514	0.0150422
CCACA	3569.51	0.275	0.0123817
CCACC	3567.4	0.274838	0.0261292
CCTAC	3547.21	0.273282	0.016946
CACCT	3542.22	0.272898	0.0163361
CCTCC	3540.49	0.272764	0.020792
CTCAT	3539.21	0.272666	0.0177256
CCCGT	3533.23	0.272206	0.0157292
CTCTT	3530.83	0.27202	0.0352259
CCCCG	3526.51	0.271688	0.0118821
CCTTA	3524.79	0.271555	0.0201551
CTCCA	3520.38	0.271216	0.0157598
CCCAC	3517.07	0.27096	0.0191616
CCCCA	3512.89	0.270638	0.0270102
CCCTC	3496.67	0.269389	0.0181358
CCTCT	3481.41	0.268213	0.0186755
CCCTT	3457.04	0.266336	0.0162701
CTCCT	3452.65	0.265997	0.0185844
CCACT	3443.49	0.265292	0.0162186
CCAAC	3434.65	0.26461	0.0231753
CTCCC	3377.44	0.260203	0.0188069
CTTTT	3335.08	0.25694	0.0154117
CCTTT	3288.55	0.253355	0.0146581
CCCCC	3260.79	0.251216	0.0182243
CCCTA	3211.77	0.247439	0.0157393
CCCCT	3157.56	0.243263	0.0151346
CCTTC	2969.44	0.22877	0.0151834
